# Supplementary material for: Quality evaluation of Arnebia euchroma with different growth years based on metabolomics and antioxidant activity
Source: Front Plant Sci. 2026 Jan 29;17:1735489. doi: 10.3389/fpls.2026.1735489 (PMC12894223; doi:10.3389/fpls.2026.1735489)
Supplement: Supplementary file 1 [file DataSheet1.csv]

MS2 name	type	XJZC2_1	XJZC2_2	XJZC2_3	XJZC3_1	XJZC3_2	XJZC3_3	XJZC4_1	XJZC4_2	XJZC4_3	XJZC5_1	XJZC5_2	XJZC5_3	XJZC6_1	XJZC6_2	XJZC6_3	XJZC7_1	XJZC7_2	XJZC7_3
Sarcosine	NEG	0.377002019	0.230504804	0.279637892	2.194807967	1.258916808	1.851131972	2.52308231	13.9064602	0.227369401	4.881782695	5.385054491	0.393939782	2.172797704	1.568900428	1.213041128	3.201550444	0.457706896	1.849468319
Alanine	NEG	0.377002019	0.230504804	0.279637892	2.194807967	1.258916808	1.851131972	2.52308231	13.9064602	0.227369401	4.881782695	5.385054491	0.393939782	2.172797704	1.568900428	1.213041128	3.201550444	0.457706896	1.849468319
trans-11-Eicosenoic acid	NEG	0.019228384	0.024235923	0.016196835	0.005016939	0.014203942	0.020264135	0.036169012	0.053970965	0.017260572	0.075500513	0.036132634	0.01245576	0.034803281	0.020248172	0.021889635	0.058993414	0.018997006	0.018327895
trans-Vaccenic acid	NEG	0.839658311	0.608466763	0.749937011	0.355964622	0.91929237	0.681218998	1.134420559	2.336591296	1.990741468	1.42817023	1.01925935	0.559601846	1.422708027	1.085726517	0.930568684	1.738711486	0.745511316	0.835060444
cis-9-Palmitoleic acid	NEG	2.179336737	1.241051123	1.509113256	0.826641893	0.905753736	0.943245567	2.95884229	5.053830079	2.139440632	3.426836236	2.105912549	1.340680044	2.807509847	1.264491551	1.761762539	1.953241677	1.282119632	1.52846319
Myristic acid	NEG	1.008809858	0.499608505	0.602354695	0.545132048	0.902744404	0.562003572	0.502442653	3.807051536	0.897720691	1.225621445	0.865652908	1.378689677	1.152561383	0.642589485	0.628685382	0.554725386	0.313395708	0.483433417
Neantine	POS	0.010798519	0.008631675	0.010033819	0.04918945	0.043843681	0.029388153	0.017450093	0.382256555	4.093986026	0.045112039	0.015873772	0.01690647	0.009422341	0.017897759	0.014070954	0.016673655	0.015194653	0.017686476
Indole-3-carboxaldehyde	POS	0.635375426	0.397745603	0.108421793	0.013566868	0.021505721	0.009934458	0.009786039	0.271732776	0.085591687	0.092321224	0.123535407	2.57212945	0.009862297	0.014169137	0.008493869	0.010866941	0.00710429	0.01817356
4-Hydroxybenzaldehyde	NEG	1.363625928	0.919766348	1.054959478	1.018573778	1.12677588	0.642804355	3.573142779	13.65569101	4.490282423	7.987178585	2.493992192	1.559459729	3.015967203	2.125445179	1.702944474	3.959091047	1.711205535	2.358740353
Tryptophan	POS	9.219782446	15.18861132	1.23360888	27.24364508	6.585571822	15.23984197	1.601296777	58.65477354	0.570146625	55.83450999	96.18688546	69.17041992	2.097204384	1.727134171	1.171074357	8.413911949	0.672515126	2.408746562
Propionic acid	NEG	0.750468282	0.460784079	0.442779012	0.488710585	0.628249415	0.510618759	1.071800656	1.951761157	0.515219451	3.654214832	1.006560742	0.417196865	1.025173409	1.160153167	1.206513042	1.591730036	0.896753067	0.960365084
Phloroglucinol	POS	1.257042082	1.143793955	1.015149289	0.739695581	0.889457039	1.105074537	0.868407899	1.097654707	0.773825331	0.903152549	0.843295917	0.894121111	0.906017487	1.047056829	0.605417735	0.36467163	0.995425854	1.12095797
Adenine	POS	1.307204305	1.272907158	0.590290251	0.282700409	0.148896805	0.188273699	0.204098074	2.948369466	0.542526889	0.977211988	1.625993529	0.794640049	1.003312243	0.392431976	0.473708442	0.197021325	0.190312652	0.859884254
Leucine	POS	11.46364543	5.888707838	6.953327633	2.752336951	0.576327893	1.184088372	1.629381387	81.0083052	0.426117462	18.84335189	31.85637953	18.02476995	1.125237548	1.142505517	0.612181555	0.467586803	0.308564795	0.594926878
(R)-5-Oxopyrrolidine-2-carboxylic acid	NEG	0.833436907	0.730725224	0.431754448	8.316734143	3.459091411	3.408134303	3.168290182	290.3187975	18.68261824	21.94742695	15.77891458	6.227053052	0.752815653	0.628566678	1.12609268	1.371094358	0.745758281	1.381603196
Isonicotinic acid	POS	0.296192564	0.24507187	0.50108176	0.435334031	0.269906864	0.555848764	0.31210511	0.413898411	0.574690286	1.511020001	0.397975042	0.285223862	0.151996842	0.38905679	0.330737236	0.475599126	0.16108444	0.78145647
Stachydrine	POS	0.086517107	0.085193233	0.074067991	0.084941419	0.062740815	0.064295179	0.07268885	0.595117681	38.20937099	0.176099291	0.147651718	0.151930018	0.052226294	0.050253343	0.053259443	0.068638058	0.047004193	0.055834709
Dimethylglycine	POS	1.386018198	0.722632974	0.703607314	0.058265776	0.153021947	0.117317297	0.228297044	1.029152779	1.926657837	0.339688107	0.114801144	0.303301944	0.29022814	0.298061947	0.359278729	0.436139902	0.256997339	0.40995895
Galactose	POS	9.315625884	9.436217717	5.588291344	0.069781508	0.23468705	0.146521836	0.508018888	0.843034515	0.585191688	0.098035923	0.067315589	9.019697219	1.243827296	0.95352633	1.701564599	0.81145176	2.781612432	1.719799995
Fructose	POS	9.315625884	9.436217717	5.588291344	0.069781508	0.23468705	0.146521836	0.508018888	0.843034515	0.585191688	0.098035923	0.067315589	9.019697219	1.243827296	0.95352633	1.701564599	0.81145176	2.781612432	1.719799995
DL-Threonine	NEG	0.541187203	0.288593183	0.23009689	0.798404568	0.329980298	0.597538673	1.741996428	6.835032347	0.170969587	8.736746864	2.149609002	2.063215226	0.875033343	0.537310934	0.544327683	0.544474418	0.277726519	0.577769137
Azelaic acid	NEG	3.531629219	0.5921538	1.028935027	2.814277148	3.331827226	4.625245246	2.753008242	14.10326095	67.44379078	10.72795333	2.446893513	2.248989439	1.075681338	1.645757875	1.534062117	2.234918471	1.151527272	2.460593285
Guanosine	NEG	5.198261242	3.751979152	3.300423066	0.059758596	0.060608465	0.03459943	0.062263417	0.84123514	0.410331313	0.27686744	0.210647873	2.589956238	0.229165853	0.194998277	0.10106148	0.132830277	0.055234879	0.285655805
Adenosine	POS	4.918036394	2.107163252	2.40119132	0.186259627	0.112933295	0.200769375	0.161828195	0.59991151	0.620940958	0.325698485	0.711886184	2.805690015	0.244748509	0.217497195	0.220850315	0.120848145	0.070291434	0.485233729
Oleic acid	NEG	0.839658311	0.608466763	0.749937011	0.355964622	0.91929237	0.681218998	1.134420559	2.336591296	1.990741468	1.42817023	1.01925935	0.559601846	1.422708027	1.085726517	0.930568684	1.738711486	0.745511316	0.835060444
2-Aminobutyric acid	POS	1.386018198	0.722632974	0.703607314	0.058265776	0.153021947	0.117317297	0.228297044	1.029152779	1.926657837	0.339688107	0.114801144	0.303301944	0.29022814	0.298061947	0.359278729	0.436139902	0.256997339	0.40995895
Tagatose	POS	9.315625884	9.436217717	5.588291344	0.069781508	0.23468705	0.146521836	0.508018888	0.843034515	0.585191688	0.098035923	0.067315589	9.019697219	1.243827296	0.95352633	1.701564599	0.81145176	2.781612432	1.719799995
Allose	POS	9.315625884	9.436217717	5.588291344	0.069781508	0.23468705	0.146521836	0.508018888	0.843034515	0.585191688	0.098035923	0.067315589	9.019697219	1.243827296	0.95352633	1.701564599	0.81145176	2.781612432	1.719799995
Linoleic acid	NEG	7.42880569	5.251352274	5.605812163	3.137365384	4.177942265	4.229097475	6.846363751	15.47742392	6.283328399	15.4737606	8.693773137	4.206083219	10.13720062	7.931841476	7.668813118	9.368865615	4.341304844	8.966580757
Undecanoic acid	NEG	0.140071762	0.079973128	0.124922294	0.225424615	0.240257689	0.188732606	0.212167785	0.725217228	1.250924724	0.289536516	0.134919271	0.163103332	0.174135627	0.377756175	0.27969086	0.421918529	0.23923691	0.187551699
1-Naphthol	NEG	2.75714117	2.357082899	3.06301062	3.07680223	5.579834035	3.592250007	7.438944636	4.508856952	1.272553401	4.295989707	1.119765246	3.533470709	4.807035468	6.521455633	3.604994648	7.403901855	2.657659987	2.770213854
Alternariol	NEG	0.111232817	0.007621723	0.008883673	0.311653448	0.09746707	0.014105618	0.333388846	0.093466811	60.38653738	0.029862767	0.03555637	0.032055812	0.007055016	0.034207458	0.056047994	0.036529751	0.020192558	0.01647115
2',6'-Dihydroxyacetophenone	NEG	1.604369598	0.398064809	0.845850936	12.22771135	12.96357695	7.833761124	8.389281642	26.73933055	0.521197865	4.46655886	7.319925454	1.294484439	9.337107391	5.437613569	3.62614645	15.84467494	6.150714372	9.625077085
Valeric acid	NEG	129.947873	107.6143678	120.616883	108.0609365	87.26090797	75.77697332	222.2406498	140.5187439	135.9238026	107.0515598	135.461997	151.2386632	130.3956358	141.3653939	123.1766786	219.7095173	132.0063391	88.10331217
Rosmarinic acid	POS	0.038585339	0.003337097	0.004032997	0.292991273	1.192305565	0.556017657	0.892446156	1.093771696	0.023106453	1.817024202	2.311658393	0.047252508	1.642964034	0.667720108	2.085913467	1.706407489	0.896077839	0.463585185
Vanillin	NEG	2.267972675	1.451639753	1.518760888	1.593931498	5.220814848	5.594576046	8.899035314	20.54603884	14.09485965	4.829248375	2.341499333	1.800870284	3.739222289	8.078810891	4.060764712	10.75803691	4.429048487	9.279444353
Daphnin	NEG	0.274549134	0.22717291	0.182082776	1.325842611	0.759934295	1.873894108	3.091244491	2.35462747	0.177771531	2.294759524	1.493774484	0.194733342	4.515958346	2.807248692	4.055030107	2.307688704	1.42001963	2.014431456
5'-Methylthioadenosine	POS	1.153693838	1.425912925	1.467141952	0.061443234	0.099861117	0.07432159	0.117466132	0.25398005	0.106664077	0.32650686	0.1662774	1.017934631	0.182974805	0.362504841	0.192294751	0.204881923	0.082515933	0.224428387
(2E)-2-[(4S,6R)-4-hydroxy-6-[(2R,3R,4S,5S,6R)-3,4,5-trihydroxy-6-(hydroxymethyl)tetrahydropyran-2-yl]oxy-cyclohex-2-en-1-ylidene]acetonitrile	POS	0.00999538	0.085155388	0.06166994	1.361633505	3.709245862	2.381227666	16.48232776	8.135658512	0.021029953	11.63679926	1.279219949	0.07168743	16.92017307	8.531180899	12.77547984	36.39941332	5.665928084	15.52257851
Malic acid	NEG	91.19402868	36.64612687	14.73387789	71.82440791	8.452967186	103.4657725	14.40075709	50.85498542	0.554881526	88.55980443	47.29463888	5.63618423	37.24293033	23.70719093	19.98874313	28.69812893	7.433255861	40.60969004
Glutamine	POS	2.242335226	6.295451905	1.65959898	5.024573602	2.811926458	3.965731667	1.695302453	13.88402443	1.269116633	12.53543025	13.23522782	23.66559698	0.127085795	0.227532372	0.031887495	0.141490484	0.108457486	0.048171665
Asparagine	NEG	1.273576209	0.99837341	0.346733842	8.048030682	3.554543848	5.291909233	5.155396971	28.39337317	0.038312765	43.67102121	40.5578977	13.42190373	0.570202092	1.410503666	0.284139086	0.812175796	0.136465673	0.294605603
Inosine	NEG	1.263159764	1.336515745	1.08550541	0.331994207	0.174882408	0.146479461	0.646349376	1.842921171	1.942963414	1.209392587	1.272186123	0.543463968	0.707145302	0.480331197	0.293162871	1.561577172	0.2287049	0.328528977
Sucrose	POS	6.924390337	6.879520606	10.16233299	3.544038537	4.502043004	4.613167531	5.140984736	0.269854812	0.486079789	1.071971356	0.780685558	0.379238006	3.448498538	4.089604842	4.850003773	4.308610981	5.549457148	4.790421006
Proline	POS	2.673254973	2.074522819	2.12552922	79.4166292	36.75189026	32.19631433	56.07656319	86.41497381	2.920278573	13.14121761	59.50751341	5.8010917	18.63066581	21.74803899	13.54083424	14.84030374	2.198543625	22.74319909
D-Proline	POS	2.673254973	2.074522819	2.12552922	79.4166292	36.75189026	32.19631433	56.07656319	86.41497381	2.920278573	13.14121761	59.50751341	5.8010917	18.63066581	21.74803899	13.54083424	14.84030374	2.198543625	22.74319909
L-Arginine	POS	4.235438934	0.924610282	0.22383905	4.771075344	0.866986229	2.977079426	0.179234466	4.46694322	0.08441008	2.344341104	3.15532788	8.094172761	0.096296311	0.155097094	0.0232663	0.016498187	0.018567012	0.142062825
Norleucine	NEG	6.065731751	2.287416402	2.828909419	2.045088481	0.507898212	0.389510973	1.213072133	108.4038831	0.230779808	16.54708722	20.53684282	6.611705736	1.112915679	0.998572704	0.686037588	0.881277208	0.478285327	0.708812004
4-Aminobutyric acid (GABA)	NEG	1.094490233	0.531339652	0.601029241	0.584239344	0.243402194	0.673970814	1.642676419	6.370181037	0.42593703	3.233312564	1.171370888	0.441593487	1.28787348	1.396927013	1.305278644	2.53212414	0.662975455	1.540394539
Sorbose	POS	9.315625884	9.436217717	5.588291344	0.069781508	0.23468705	0.146521836	0.508018888	0.843034515	0.585191688	0.098035923	0.067315589	9.019697219	1.243827296	0.95352633	1.701564599	0.81145176	2.781612432	1.719799995
Vidarabine	POS	4.918036394	2.107163252	2.40119132	0.186259627	0.112933295	0.200769375	0.161828195	0.59991151	0.620940958	0.325698485	0.711886184	2.805690015	0.244748509	0.217497195	0.220850315	0.120848145	0.070291434	0.485233729
D-Glutamine	POS	2.242335226	6.295451905	1.65959898	5.024573602	2.811926458	3.965731667	1.695302453	13.88402443	1.269116633	12.53543025	13.23522782	23.66559698	0.127085795	0.227532372	0.031887495	0.141490484	0.108457486	0.048171665
2-Aminoisobutyric acid	NEG	1.094490233	0.531339652	0.601029241	0.584239344	0.243402194	0.673970814	1.642676419	6.370181037	0.42593703	3.233312564	1.171370888	0.441593487	1.28787348	1.396927013	1.305278644	2.53212414	0.662975455	1.540394539
DEHP	POS	0.066443504	0.04896162	0.075110827	0.084124954	0.05126972	0.067649543	0.072117306	0.062608259	0.042653663	0.060369544	0.045228465	0.049347221	0.055126547	0.060697221	0.055683896	0.059846305	0.065525238	0.065859645
alpha-Linolenic acid	NEG	37.48059102	30.14515583	26.87788119	10.16786271	14.23676219	16.46037885	27.69819905	70.51751127	11.1948589	69.31183741	38.29878274	18.82851252	37.93431553	29.52302784	32.39330663	44.94069188	17.54516996	44.72861917
Dodecanoic acid	NEG	0.587946016	0.524590497	0.291369452	0.578980743	0.409387549	0.385324252	0.309029426	2.521645289	0.688305053	1.006020296	0.588498345	0.761485067	0.793697867	0.599690999	0.35605754	0.424823447	0.321894629	0.445340972
(E)-5-(2,3-dimethyl-3-tricyclo[2.2.1.02,6]heptanyl)-2-methyl-pent-2-enoic acid	NEG	0.273411816	0.090732364	0.07606717	0.264509813	0.106159353	0.065146783	0.557307343	0.593489329	0.252655988	0.143700797	0.134334353	0.095598766	0.492660635	0.475963116	0.102758152	0.205513593	0.180239572	0.228402135
6-[(2E)-3,7-dimethylocta-2,6-dienyl]-7-hydroxy-chromen-2-one	NEG	0.015483275	0.007057545	0.002374202	0.003069372	0.045326092	0.027723654	0.06127876	0.081708444	0.019881972	0.04567332	0.059238995	0.00180588	0.002618362	0.068362217	0.002132653	0.058654437	0.030433342	0.105156415
Capric acid	NEG	1.263192767	0.591990757	1.153631783	2.338237902	2.070509509	1.482579096	1.784153711	5.370567931	2.867701833	1.299490452	0.829127545	1.403000381	8.529538288	2.178591917	2.043234743	1.805733358	1.283546072	1.624112363
Phthalic acid mono-2-ethylhexyl ester	POS	0.229261406	0.181469177	0.24306424	0.969880026	1.009353085	0.465073881	0.134384038	0.931085684	0.85453613	0.423183322	0.166031177	0.146986606	0.17380844	0.414735957	0.220545311	0.154449621	0.206589514	0.208521259
Pelargonic acid	NEG	5.159885973	3.256577375	4.627344593	7.953992877	6.979797169	6.190819124	9.330685651	24.76085719	13.04209594	8.517029555	4.706920284	3.281196543	7.524582362	8.067242498	6.771637372	8.968949682	4.590525763	8.395526436
Riboflavin	POS	5.647785623	3.217607825	5.961401511	0.712652139	1.485775606	0.703161936	1.208204906	1.723179968	4.106112178	1.229343919	1.090884478	2.201141103	1.760698084	3.584694503	0.684187912	1.760188771	1.7304414	1.812669952
Phenylalanine	POS	21.08088572	12.88362008	10.81707527	2.563239335	0.679508043	0.98423789	1.086722596	2.083463484	0.501261437	4.526678264	2.214168174	23.42805597	1.512496015	1.456960815	1.446230882	1.839002836	0.722217644	1.061176739
Maleic acid	NEG	1.388576643	0.590759326	0.934383332	1.647997408	1.826199596	1.336109145	2.604340332	2.969595702	1.394388316	3.521100736	1.210385472	0.366725711	1.401851991	1.689352017	1.108915192	1.677156169	1.238922443	0.9653177
Nicotinamide	POS	0.395568435	0.081527457	0.160200778	0.863427318	0.828099773	0.650081933	0.898531407	0.237373685	0.705634304	1.931047487	2.237210755	0.441991717	0.126897547	0.165663982	0.152955981	0.094362038	0.079825361	0.081780761
Guanine	POS	1.983656043	1.067227082	1.183536073	0.01401602	0.015670606	0.012140944	0.017406219	0.141942551	0.087312093	0.029467579	0.043792529	1.341681706	0.033716553	0.028470419	0.0144692	0.011307225	0.029549766	0.043218396
Nicotinate	POS	0.234199852	0.086621379	0.11615974	0.364191659	0.210606442	0.407733666	0.195863542	0.329335854	0.462095888	0.382343182	0.253888014	0.199736437	0.080999881	0.175859245	0.169123361	0.283999887	0.102780303	0.227663716
Hydroxyacetone	NEG	7.79815918	5.990963021	3.597733519	4.63285319	4.664521991	7.475088696	17.87176973	36.13827057	1.919167313	57.16541598	28.18586274	2.17298809	24.31225768	31.52278529	24.39564168	26.0052904	7.274767786	22.22397624
Glyceraldehyde	NEG	26.37464656	7.235592766	8.531067491	8.116175791	5.107016974	5.047303287	8.50941898	21.62479399	15.43742023	9.085312133	8.097981661	10.93634707	21.7309517	13.05222773	42.89523653	25.13154421	14.02694199	37.34422275
Pipecolic acid	POS	0.084203406	0.058343678	0.053579338	0.27177848	0.090847741	0.139417932	6.315606694	4.307990828	1.621544329	0.727576768	0.885129908	0.288896579	0.12442277	0.164342193	0.105434397	0.088877506	0.036745578	0.052841773
Propyl paraben	NEG	1.402018562	0.257176526	0.651532195	1.030575927	0.944724101	0.444986943	1.639172132	2.259755041	0.262470292	1.131261332	0.354280943	2.011827755	0.760209493	1.438608053	1.554369167	2.919316034	0.578289083	0.647159188
D-Pantothenic Acid	NEG	10.81343264	7.601476389	2.777632054	1.782744022	0.977581319	1.68195536	3.334914403	21.2407903	0.367825449	11.93848058	6.21550124	8.837979601	5.315496033	6.071253178	4.405573815	5.512256271	2.944146924	5.585041401
Glutaric acid	NEG	1.246931769	0.865143704	0.581494169	0.548172054	0.653559418	0.451517355	1.226592668	14.7354401	0.805155325	2.30229379	1.513282346	0.758105226	1.687561129	1.405657425	1.215461467	1.77996641	0.942726414	1.41755999
5-Hydroxymethylfurfural	POS	0.908828832	0.825271367	0.678507504	0.759619345	1.267987555	0.796679107	0.769794989	0.773112397	0.59026746	0.818830673	0.635067289	0.627325701	0.721695596	0.952491577	0.992005308	1.258862935	0.954053434	0.924689816
Xanthine	NEG	0.445984381	0.201539325	0.242398096	0.008750831	0.170949224	0.005912717	0.338529256	0.147616375	0.063133488	0.246396004	0.015641771	0.956064383	0.186546496	0.060620494	0.288194524	0.116406679	0.264439661	0.186822592
Valine	NEG	1.667024261	0.735625645	0.671169161	0.669735209	0.437130696	0.40679901	4.22240939	48.95134439	0.28852235	21.87973588	14.41949128	5.779965967	3.547118951	3.025410434	2.16514379	1.559068662	0.953193468	3.30893048
Allantoin	NEG	6.188886628	7.360635315	6.322492366	18.33898998	17.88827242	13.0232036	21.90503109	11.41422383	0.013512627	20.90186495	12.88209801	37.40862981	21.89608953	21.5163302	10.01147748	51.19777536	0.379163874	18.90151968
L-Histidine	POS	0.078613409	0.048021222	0.006540284	0.142304721	0.01956395	0.138064431	0.048013481	0.726478052	0.005975677	2.934345898	2.064123689	0.164900153	0.022798299	0.010720425	0.396673504	0.005512363	0.365023581	0.751215406
cis-11-Eicosenoic acid	NEG	0.019228384	0.024235923	0.016196835	0.005016939	0.014203942	0.020264135	0.036169012	0.053970965	0.017260572	0.075500513	0.036132634	0.01245576	0.034803281	0.020248172	0.021889635	0.058993414	0.018997006	0.018327895
Ethyl ferulate	POS	0.010798519	0.008631675	0.010033819	0.04918945	0.043843681	0.029388153	0.017450093	0.382256555	4.093986026	0.045112039	0.015873772	0.01690647	0.009422341	0.017897759	0.014070954	0.016673655	0.015194653	0.017686476
Glucose	POS	9.315625884	9.436217717	5.588291344	0.069781508	0.23468705	0.146521836	0.508018888	0.843034515	0.585191688	0.098035923	0.067315589	9.019697219	1.243827296	0.95352633	1.701564599	0.81145176	2.781612432	1.719799995
Homoserine	NEG	0.541187203	0.288593183	0.23009689	0.798404568	0.329980298	0.597538673	1.741996428	6.835032347	0.170969587	8.736746864	2.149609002	2.063215226	0.875033343	0.537310934	0.544327683	0.544474418	0.277726519	0.577769137
Threonine	NEG	0.541187203	0.288593183	0.23009689	0.798404568	0.329980298	0.597538673	1.741996428	6.835032347	0.170969587	8.736746864	2.149609002	2.063215226	0.875033343	0.537310934	0.544327683	0.544474418	0.277726519	0.577769137
D-(+)-Cellobiose	POS	6.924390337	6.879520606	10.16233299	3.544038537	4.502043004	4.613167531	5.140984736	0.269854812	0.486079789	1.071971356	0.780685558	0.379238006	3.448498538	4.089604842	4.850003773	4.308610981	5.549457148	4.790421006
gamma-Linolenic acid	NEG	37.48059102	30.14515583	26.87788119	10.16786271	14.23676219	16.46037885	27.69819905	70.51751127	11.1948589	69.31183741	38.29878274	18.82851252	37.93431553	29.52302784	32.39330663	44.94069188	17.54516996	44.72861917
hexyl hexanoate	NEG	0.587946016	0.524590497	0.291369452	0.578980743	0.409387549	0.385324252	0.309029426	2.521645289	0.688305053	1.006020296	0.588498345	0.761485067	0.793697867	0.599690999	0.35605754	0.424823447	0.321894629	0.445340972
ethyl octanoate	NEG	1.263192767	0.591990757	1.153631783	2.338237902	2.070509509	1.482579096	1.784153711	5.370567931	2.867701833	1.299490452	0.829127545	1.403000381	8.529538288	2.178591917	2.043234743	1.805733358	1.283546072	1.624112363
Heptadecanoic acid	NEG	0.062893652	0.032053243	0.030581202	0.009535265	0.036947208	0.018636584	0.030625927	0.114347275	0.026367546	0.083418638	0.032176736	0.051502343	0.038910221	0.030997074	0.026698104	0.048835205	0.018075159	0.024472104
Pentadecanoic acid	NEG	0.358197981	0.194237258	0.198571228	0.078748481	0.159300033	0.070909412	0.127180199	0.453316051	0.193787825	0.238104054	0.116995773	0.324409421	0.15198186	0.175828822	0.111777351	0.171946971	0.077140464	0.130797632
Stearidonic acid	NEG	20.53921842	13.8513415	8.476761374	5.985764998	6.480816515	10.85945784	15.25782641	37.29983464	3.34493573	48.46026546	25.38344659	5.938368091	18.77602678	13.02813459	15.3310137	17.09888838	3.917455685	18.6478333
Caprylic acid	NEG	1.021850317	0.377250507	0.591830207	1.428595749	1.272242686	1.152008629	1.28808036	4.208884843	3.367691238	1.880702241	0.978934609	1.407030297	1.787307368	1.468874804	1.978969589	1.489216198	1.444538609	1.193210771
Rubiadin-1-methyl ether	POS	0.086545523	0.091939879	0.20522346	0.544236493	0.409261074	0.221514529	0.282425297	0.157197917	0.200815566	0.184305336	0.149677654	0.070859238	0.046974561	0.216323027	0.167210368	0.429920819	0.234868298	0.109473155
Traumatic acid	NEG	1.214315767	0.70064629	0.75988912	0.931414031	0.905976453	0.788094497	1.430096131	2.196349472	1.003417285	1.784349165	0.873647297	0.68213934	1.669311404	1.278808343	1.090386306	1.963794507	1.366531368	1.153980145
[2-hydroxy-1-[hydroxy-(7-methoxy-2-oxo-chromen-6-yl)methyl]-2-methyl-propyl] (E)-2-methylbut-2-enoate	POS	0.201899096	0.134418844	0.30215309	0.254153858	0.086231815	0.061813327	0.151687106	0.091842224	0.39353568	0.081415616	0.074303233	0.373656462	0.273595004	0.110747651	0.262310381	0.079220068	0.161547278	0.069327449
Menadione (Vitamin K3)	POS	0.031634131	0.032073066	0.075567687	0.011831277	0.042612322	0.024581954	0.082593826	0.229823444	0.035328753	0.376608447	0.081743938	0.051414213	0.229780093	0.168525486	0.176228	0.309493025	0.122277528	0.231863262
Acetovanillone	POS	0.16749238	0.100593127	0.082943437	0.019138015	0.030898538	0.017180722	0.036529401	0.055174451	0.078089514	0.038230764	0.028756491	0.050890432	0.055843364	0.033381604	0.037749075	0.041039177	0.076907975	0.027534861
Caffeic acid	POS	0.004913193	0.064599985	0.004971563	0.371274839	1.34229042	1.198194205	0.442336128	1.758623937	0.021171322	2.931421964	3.857266796	0.018573835	0.841743595	1.077173148	0.719927854	0.559286681	0.223514486	1.026418964
gamma-Glutamylphenylalanine	POS	0.402777474	0.232924308	0.153537676	0.060747147	0.026679877	0.027564963	0.124214942	0.700578791	0.071449671	0.151734338	0.150896797	0.275817596	0.0350608	0.049506406	0.169688055	0.106047827	0.117963602	0.016397587
3,4-Dihydroxyphenylacetic acid	NEG	0.403123547	1.151796337	0.312184057	0.215084269	1.794320171	0.624022151	2.254363826	23.04632895	1.505847943	0.752959495	0.300107427	2.198519578	1.028773409	1.512072493	0.565399567	2.406170819	1.123120949	1.095224282
[(2R,3S,4S,5R,6R)-6-[(2S,3S,4S,5R)-3,4-dihydroxy-2,5-bis(hydroxymethyl)tetrahydrofuran-2-yl]oxy-3,4,5-trihydroxy-tetrahydropyran-2-yl]methyl 4-hydroxybenzoate	NEG	1.352221563	1.241547668	1.531572082	0.367196979	0.199941084	0.362865391	0.881120253	2.35295089	0.04394565	0.724508826	0.700828537	0.219900791	0.655180274	0.17959999	0.507115184	0.392688743	0.389888645	1.046520162
Caprolactam	POS	0.131837613	0.088624708	0.189307158	0.156372393	0.144283344	0.068416324	0.023452833	0.620793633	0.09044572	0.466670347	0.204080854	0.052056909	0.083986404	0.276284269	0.131028867	0.062812244	0.127972748	0.08534775
3-methoxy-4-[3,4,5-trihydroxy-6-(hydroxymethyl)tetrahydropyran-2-yl]oxy-benzoic acid	NEG	6.24544114	0.708240181	0.704230145	0.682724793	1.086261157	0.597829355	4.255762029	1.880274871	2.706953852	2.381575857	1.35966318	0.21429912	2.499869964	2.505773874	4.28965747	4.179123287	6.714025977	2.542546457
Deoxyadenosine	POS	1.574137192	0.592659974	1.237656269	0.009921428	0.036029982	0.008467427	0.007145947	0.081254846	0.010619585	0.008644377	0.014561956	0.633786244	0.043483805	0.01063215	0.004939438	0.007480972	0.003749961	0.053727964
3-Hydroxyisovaleric acid	NEG	5.593483198	4.662914732	8.354283529	9.523308759	7.12882045	10.51858857	24.25572038	50.26715635	31.11254453	20.56333857	9.612187389	12.54045726	5.528103666	8.77059547	9.191726407	15.4691937	5.829418612	3.681642003
gamma-Glutamylvaline	NEG	1.069563018	0.310131895	0.169041737	0.147656736	0.038556832	0.085832853	0.10765769	9.395214099	0.062071486	5.033919529	0.748015162	0.625517491	0.063667103	0.084626952	0.046961274	0.15110887	0.059496536	0.042681664
Levulinic acid	NEG	0.716820724	0.39049675	0.437702739	0.649990447	0.796120789	0.345199751	1.082843415	4.188158563	1.658938656	1.157757658	0.418552475	0.513067642	0.560428198	0.790812002	0.628756196	1.769561569	0.688207691	1.830544262
L-Methionine	POS	1.529370625	1.043227368	0.996076016	0.117256427	0.081270891	0.059905845	0.038857115	0.048198989	0.013513483	0.110900084	0.237685305	0.998120848	0.240461402	0.072222512	0.057180032	0.024038669	0.017964247	0.053636113
DL-METHIONINE	POS	1.529370625	1.043227368	0.996076016	0.117256427	0.081270891	0.059905845	0.038857115	0.048198989	0.013513483	0.110900084	0.237685305	0.998120848	0.240461402	0.072222512	0.057180032	0.024038669	0.017964247	0.053636113
Pyrrolidine	POS	0.894815881	0.715098847	0.68129541	0.319531443	0.167339217	0.285700781	0.406683488	19.27676626	0.372185124	6.695182446	7.262302981	4.856944815	0.235012816	0.298345957	0.160241103	0.159071437	0.088895485	0.144454899
D-Mannoheptulose	NEG	34.46283319	20.23459305	18.7763479	13.53490256	4.802199562	10.76874596	21.87317473	41.57395808	0.715308609	41.90184018	16.9352188	20.44153804	33.03307919	34.07403086	26.94519911	54.30901617	11.96850265	45.19246821
Xanthosine	NEG	0.858358253	0.876794055	0.988769307	0.353887115	0.132537134	0.132533024	0.675527587	8.744356369	0.131060921	1.378908062	1.873892025	0.593811087	0.953620082	0.262373635	0.367009856	0.453914949	0.054321247	0.859004474
Succinic?Acid	NEG	44.38747013	34.25538638	21.48363501	21.2288844	16.42050361	23.21893744	57.44037741	32.8615457	7.64253071	53.1241832	19.35907843	11.46714615	35.02883008	50.84638418	45.51406115	68.7597725	17.77237961	41.56341747
Trehalose	NEG	29.54911562	21.67080421	30.17759269	94.3727109	153.4231961	80.48324003	460.7272699	92.60918305	1.426785233	154.7551916	92.22134259	2.586585561	372.2949	307.1784577	437.0674537	413.4884978	308.4425832	359.1492975
Stearic acid	NEG	0.196563387	0.221497833	0.120580806	0.034349281	0.121605937	0.119531299	0.191324197	0.433963794	0.374102494	0.37510337	0.273754625	0.154973746	0.31993556	0.129457201	0.171702524	0.290082336	0.109461639	0.158710715
Paullinic acid	NEG	0.019228384	0.024235923	0.016196835	0.005016939	0.014203942	0.020264135	0.036169012	0.053970965	0.017260572	0.075500513	0.036132634	0.01245576	0.034803281	0.020248172	0.021889635	0.058993414	0.018997006	0.018327895
12-Methyltridecanoic acid	NEG	1.008809858	0.499608505	0.602354695	0.545132048	0.902744404	0.562003572	0.502442653	3.807051536	0.897720691	1.225621445	0.865652908	1.378689677	1.152561383	0.642589485	0.628685382	0.554725386	0.313395708	0.483433417
DL-Tryptophan	POS	9.219782446	15.18861132	1.23360888	27.24364508	6.585571822	15.23984197	1.601296777	58.65477354	0.570146625	55.83450999	96.18688546	69.17041992	2.097204384	1.727134171	1.171074357	8.413911949	0.672515126	2.408746562
Pyrogallol	POS	1.257042082	1.143793955	1.015149289	0.739695581	0.889457039	1.105074537	0.868407899	1.097654707	0.773825331	0.903152549	0.843295917	0.894121111	0.906017487	1.047056829	0.605417735	0.36467163	0.995425854	1.12095797
Pyroglutamic acid	NEG	0.833436907	0.730725224	0.431754448	8.316734143	3.459091411	3.408134303	3.168290182	290.3187975	18.68261824	21.94742695	15.77891458	6.227053052	0.752815653	0.628566678	1.12609268	1.371094358	0.745758281	1.381603196
Valproic acid	NEG	1.021850317	0.377250507	0.591830207	1.428595749	1.272242686	1.152008629	1.28808036	4.208884843	3.367691238	1.880702241	0.978934609	1.407030297	1.787307368	1.468874804	1.978969589	1.489216198	1.444538609	1.193210771
D-Methionine	POS	1.529370625	1.043227368	0.996076016	0.117256427	0.081270891	0.059905845	0.038857115	0.048198989	0.013513483	0.110900084	0.237685305	0.998120848	0.240461402	0.072222512	0.057180032	0.024038669	0.017964247	0.053636113
Palmitic acid	NEG	1.996477638	1.496917738	1.360464223	0.512454165	0.958194733	0.976277696	1.583871876	3.200984198	0.982411996	3.407432397	2.188566266	1.305689369	2.207317568	2.104952319	2.01670446	2.564678184	1.147329867	1.936006723
Methyl pentadecanoate	NEG	1.996477638	1.496917738	1.360464223	0.512454165	0.958194733	0.976277696	1.583871876	3.200984198	0.982411996	3.407432397	2.188566266	1.305689369	2.207317568	2.104952319	2.01670446	2.564678184	1.147329867	1.936006723
1-phenylbutane-1,3-dione	POS	0.507786296	0.500054319	0.44823476	0.370767838	0.3800821	0.477675691	0.424194632	0.515969075	0.355488034	0.501914091	0.484136619	0.473375294	0.49950734	0.465044088	0.413485528	0.441439015	0.394057673	0.507615891
ethyl 2,2-dimethyl-3-(2-methylprop-1-enyl)cyclopropanecarboxylate	NEG	0.849165583	0.579969301	0.529244581	0.713091204	0.683728964	0.623827883	1.046987505	1.35080959	0.272185249	1.143759565	0.752564275	0.557994871	1.043414731	1.131894732	1.035234567	1.41442516	0.927354721	1.114935188
3-O-Methylgalangin	POS	0.216059568	0.131611741	0.090254022	0.184623626	0.175767735	0.123119764	0.134599097	0.174610236	0.115152115	0.376629906	0.101818963	0.101885136	0.073731028	0.204309253	0.084347003	0.124497721	0.131632697	0.075852152
3-(3,4-Dihydroxyphenyl)-2-hydroxypropanoic acid	NEG	0.454815385	0.348974482	0.420986606	2.091366341	2.626319929	2.057773854	9.574145987	8.176829993	0.071451851	7.562596076	2.003445147	0.119206382	10.15204978	8.021007817	4.320892341	9.475469012	5.310375572	19.40465756
Sodium 3-(3,4-dihydroxyphenyl)-2-hydroxypropanoate	NEG	0.454815385	0.348974482	0.420986606	2.091366341	2.626319929	2.057773854	9.574145987	8.176829993	0.071451851	7.562596076	2.003445147	0.119206382	10.15204978	8.021007817	4.320892341	9.475469012	5.310375572	19.40465756
Caproic acid	NEG	1.174993871	0.683508425	1.28268077	3.852815391	4.100141003	5.48520074	4.587020033	10.28251323	24.34289032	5.067863838	3.019408199	1.076388547	2.154560591	2.304763781	2.508734592	3.535888201	1.987248738	2.034185998
13,15-dihydroxy-5-methyl-4-oxabicyclo[10.4.0]hexadeca-1(12),13,15-triene-3,11-dione	NEG	0.641175138	0.304474308	0.50872578	1.918135984	1.246693433	0.847259155	7.393432905	2.744898345	73.67602569	7.877329932	1.099221856	0.92674664	13.85633028	9.729739647	7.457132703	37.22715144	14.25154265	2.090293647
ESCULETIN	NEG	0.502315498	1.181054288	2.66549726	37.88688848	28.74431149	31.02237227	90.31476291	59.50736369	0.538755899	56.27307766	24.82954927	1.009265411	36.94242985	39.00805463	24.11138316	62.42348705	47.0771455	44.98461921
5,7-Dihydroxycoumarin	NEG	0.502315498	1.181054288	2.66549726	37.88688848	28.74431149	31.02237227	90.31476291	59.50736369	0.538755899	56.27307766	24.82954927	1.009265411	36.94242985	39.00805463	24.11138316	62.42348705	47.0771455	44.98461921
Terephthalic-Acid	NEG	0.416221379	0.25159249	0.33610207	0.455658454	0.604939435	0.494805774	1.241755093	2.407330984	14.26078719	1.359191123	0.835547537	0.442398398	0.743031849	0.590242439	0.921625256	0.78855087	0.932839505	0.970933419
4-Hydroxybenzoic acid	NEG	143.4317616	144.3336059	100.3937661	3.546731254	6.305414656	3.265543445	23.92269028	184.2378737	2.198258451	25.05811086	18.91649832	177.7607179	19.24880079	9.000092035	19.32544011	19.90703456	9.929912304	29.58288438
1-methyl-2,3,4,9-tetrahydro-1H-pyrido[3,4-b]indole-3-carboxylic acid	POS	0.411126861	0.586526981	0.085698225	0.018791066	0.028844812	0.043036847	0.007141339	1.449674511	0.028149038	0.233225675	0.502766717	1.532334061	0.237053052	0.078341629	0.205406967	0.23149427	0.09349022	0.242619591
Butanoic acid	NEG	2.771784503	2.771877495	1.222347749	4.087424488	3.542578504	4.426115809	8.462177937	9.961643557	6.294388723	7.346026421	7.504076417	2.860529958	5.260628601	10.76948024	5.175115634	12.78845958	3.299878695	4.915331525
Citraconic acid	NEG	0.711739528	0.447819707	0.523079093	0.410023896	0.394230403	0.348594129	0.977435121	2.776161009	0.672031617	2.937271376	0.776695679	0.370232797	0.629057563	0.644276743	0.658078559	0.916367248	0.567031333	0.628414324
Adenosine monophosphate (AMP)	POS	0.025517195	0.027518924	0.019011238	0.475231603	0.09275052	0.403679809	0.101946642	0.218320299	0.107261405	0.186127702	0.537558979	0.05036223	0.185760063	0.165643257	0.146826867	0.048150489	0.034622771	0.219299035
Tyrosine	POS	0.232336215	0.718835663	0.319429878	0.255949313	0.075074268	0.181867479	0.121674281	1.913280443	0.380555795	0.874951534	1.217881482	1.414275236	0.358821535	0.337360952	0.250390469	0.439140535	0.108464589	0.476874156
Malonic acid	NEG	0.845162014	1.694845559	0.707906245	1.483173342	1.041921172	0.923339917	1.714244591	7.044943072	0.762009457	2.2725095	0.895022443	0.776771683	1.423026145	1.1967701	0.719172321	2.084063301	0.677260143	1.46349573
Glutamate	POS	0.4509659	0.6083363	0.486439899	3.831681334	1.42237757	3.321844942	1.029562122	12.77292038	5.592962908	4.721716518	4.627138063	1.608638084	0.363371238	0.42372169	0.368717579	0.245286269	0.168788224	0.504821197
Betaine	POS	3.573978203	2.647541625	2.553627678	2.924588547	1.869338348	1.456450785	2.134524052	67.90578392	22.25208097	23.55428136	24.70702672	18.04502318	1.606339751	1.356792964	0.691161482	0.939289238	0.642690022	0.643747153
Maltose	POS	1.35040941	1.442283813	0.813971818	0.355532068	0.228866344	0.651508347	0.5587735	2.38925992	2.382933578	0.549014498	0.472593425	2.124439153	1.759224765	1.075970068	1.254017413	0.453168637	0.862835041	1.317879879
Vanillic acid	NEG	13.35119563	7.996940264	5.395454786	0.529548429	0.659998851	0.425383647	2.014438035	7.117364072	1.182994024	2.977815308	1.099424232	11.24900835	1.880702732	2.204013379	2.503923503	3.000136532	1.731290342	3.191104108
Isoleucine	POS	11.46364543	5.888707838	6.953327633	2.752336951	0.576327893	1.184088372	1.629381387	81.0083052	0.426117462	18.84335189	31.85637953	18.02476995	1.125237548	1.142505517	0.612181555	0.467586803	0.308564795	0.594926878
Methyl Paraben	NEG	1.604369598	0.398064809	0.845850936	12.22771135	12.96357695	7.833761124	8.389281642	26.73933055	0.521197865	4.46655886	7.319925454	1.294484439	9.337107391	5.437613569	3.62614645	15.84467494	6.150714372	9.625077085
2-Hydroxyphenylacetic acid	NEG	2.267972675	1.451639753	1.518760888	1.593931498	5.220814848	5.594576046	8.899035314	20.54603884	14.09485965	4.829248375	2.341499333	1.800870284	3.739222289	8.078810891	4.060764712	10.75803691	4.429048487	9.279444353
(2R,3S,4S,5R,6R)-2-(hydroxymethyl)-6-[(2S,3R,4S,5S,6R)-3,4,5-trihydroxy-6-(hydroxymethyl)tetrahydropyran-2-yl]oxy-tetrahydropyran-3,4,5-triol	NEG	29.54911562	21.67080421	30.17759269	94.3727109	153.4231961	80.48324003	460.7272699	92.60918305	1.426785233	154.7551916	92.22134259	2.586585561	372.2949	307.1784577	437.0674537	413.4884978	308.4425832	359.1492975
Melibiose	POS	1.35040941	1.442283813	0.813971818	0.355532068	0.228866344	0.651508347	0.5587735	2.38925992	2.382933578	0.549014498	0.472593425	2.124439153	1.759224765	1.075970068	1.254017413	0.453168637	0.862835041	1.317879879
Acetylshikonin	NEG	517.1747781	132.6749433	836.2102956	718.5920868	927.0443458	677.4166303	1414.365733	549.9342553	139.2383377	528.1454785	382.0734689	411.9389907	677.9816741	1346.169242	1147.514521	1914.876864	1269.58556	1072.419971
4-(4-methoxyphenyl)butan-2-one	NEG	0.399290422	0.28767842	0.195527354	0.32333977	0.344858709	0.370709825	0.544544151	0.843589081	0.257634701	0.663282774	0.44980053	0.311700809	0.661321239	0.730838886	0.878247931	0.702618131	0.542562351	0.825174715
Magnesium Lithospermate B	NEG	0.901173553	0.477328145	0.528130257	7.201419573	120.8634553	4.322785755	15.58713684	9.993331584	0.012173932	14.96609538	6.723180437	0.142956952	15.47162915	28.33789106	10.94958908	17.25850875	21.13515233	18.36522981
Isoformononetin	POS	0.175883793	0.075544641	0.409495395	0.271846065	0.3276918	0.098256326	0.181747025	0.278383463	0.239384629	0.10428115	0.094113277	0.082932779	0.075372051	0.201768624	0.277626838	0.14509113	0.695619121	0.062665368
Loureirin C	NEG	12.36327844	2.538501928	14.31081505	7.403930682	2.297835461	4.521815974	18.43007109	16.70441348	1.550781098	8.678001591	7.551997274	6.121039926	13.63875411	16.89059436	4.69377612	16.58185245	13.09273715	9.294862278
1,3,6,7-tetrahydroxyxanthen-9-one	POS	0.003875418	0.0006891	0.000449165	0.004140571	0.000294125	8.48237E-06	0.000283137	0.000359077	1.368630769	9.80769E-06	9.01626E-06	9.74847E-06	9.4236E-06	9.90383E-06	0.000245247	9.61708E-06	0.000399633	9.11064E-06
Benzoic acid	NEG	1.869092189	0.893341689	1.74491039	2.644083082	2.474612599	1.100336636	1.657667306	5.0667784	2.945791934	2.985950593	1.051813756	1.30383246	1.801998568	3.469917962	2.020776409	2.861535005	1.8956109	1.875206887
H-D-Trp-OH	NEG	23.24047131	29.84838317	3.02314943	64.79555439	20.79218994	36.27900908	8.048489185	179.0322992	1.316484379	163.4118564	212.8216042	113.6952841	8.533206662	7.01300262	4.605761162	41.51197906	3.011609026	9.105830973
3'-O-Methyladenosine	POS	1.021413068	0.57458425	0.526536302	0.009583414	0.013902	0.014544124	9.01798E-06	0.046120047	0.056373474	0.014272711	0.026762511	0.556235773	0.006360836	0.004565288	0.005630675	0.002821868	0.000952086	0.014144355
Isomaltose	POS	6.924390337	6.879520606	10.16233299	3.544038537	4.502043004	4.613167531	5.140984736	0.269854812	0.486079789	1.071971356	0.780685558	0.379238006	3.448498538	4.089604842	4.850003773	4.308610981	5.549457148	4.790421006
DL-Glutamic acid	POS	0.4509659	0.6083363	0.486439899	3.831681334	1.42237757	3.321844942	1.029562122	12.77292038	5.592962908	4.721716518	4.627138063	1.608638084	0.363371238	0.42372169	0.368717579	0.245286269	0.168788224	0.504821197
7-hydroxy-2-(4-methoxyphenyl)chromen-4-one	POS	0.175883793	0.075544641	0.409495395	0.271846065	0.3276918	0.098256326	0.181747025	0.278383463	0.239384629	0.10428115	0.094113277	0.082932779	0.075372051	0.201768624	0.277626838	0.14509113	0.695619121	0.062665368
Myristoleic acid	NEG	0.324834921	0.092125067	0.218428182	0.126814336	0.124627375	0.080914625	0.115573347	0.611377066	0.507610822	0.139643922	0.093828995	1.179729737	0.318972305	0.143136515	0.127447731	0.117984404	0.051117993	0.058287877
Octadecanedioic acid	NEG	0.067482632	0.018499649	0.142126201	0.195730658	0.262634331	0.157697071	0.401884002	0.800205008	0.470740551	0.204384648	0.286007663	0.075209866	0.224327325	0.43209489	0.183216102	0.42429841	0.299453533	0.208528471
(10E,12E)-9-hydroxyoctadeca-10,12-dienoic acid	NEG	13.4623654	5.750440121	6.64836681	1.809470841	3.313657144	3.667545629	5.029330897	21.91562014	40.47127749	23.39468642	5.632799951	2.506801949	2.515010732	2.85103666	1.687984927	2.571664095	1.250959781	1.803451568
9-Oxo-10(E),12(E)-octadecadienoic acid	NEG	10.0948243	7.302170557	5.881172848	1.378038909	2.651622424	7.655680399	6.092035893	24.4139932	16.74411916	20.34706135	5.947804035	2.713863697	3.026360714	2.437354904	1.787640319	3.70721677	1.298982812	3.404704267
Hexadecanedioic acid	NEG	0.156403823	0.027998287	0.51837105	0.50121665	0.664981892	0.561604842	1.529421267	2.626256992	1.85384588	0.57040582	0.677207438	0.137186759	0.558145513	0.978702833	0.45573755	1.403481556	0.712900863	0.579071126
Gnaphaliin	POS	0.133622971	0.079300798	0.184454103	0.011347068	0.012183133	0.007640853	0.069660774	0.057507431	0.034024578	0.587911697	0.036152817	0.046622129	0.016624297	0.017769421	0.011703763	0.102700334	0.011725573	0.094432756
5,10-dimethoxy-2,2-dimethyl-pyrano[3,2-g]chromen-8-one	POS	5.003812757	0.081217615	10.67567405	0.196975602	0.315761853	0.154560152	0.201217226	0.066881483	0.118535273	0.130597897	0.035573057	0.170210342	0.06821362	1.074938236	0.261820134	0.139792995	0.136214584	1.762739457
(E,9S,12S,13S)-9,12,13-trihydroxyoctadec-10-enoic acid	NEG	142.8324333	71.65237377	82.84495078	2.033962958	3.170263062	5.337152966	3.999875498	20.60812318	40.10684844	13.08548392	7.288649014	65.06341399	6.748809357	3.448490228	3.398629025	4.887860127	1.768074528	14.35685617
4-hydroxy-3-(3-methylbut-2-enyl)benzoic acid	NEG	37.72197377	18.97099758	1.577477195	0.096053996	0.084653509	0.051458796	0.972376435	3.426251774	0.278628349	0.492460593	0.14562928	7.678329406	0.721699093	0.496795194	4.963880927	1.157939845	0.687647793	2.865525038
5-[(2R,3S)-6-hydroxy-2-(4-hydroxyphenyl)-4-[(E)-2-(4-hydroxyphenyl)vinyl]-2,3-dihydrobenzofuran-3-yl]benzene-1,3-diol	POS	0.001211293	0.002102748	0.001498044	0.00032048	0.002698398	0.00022881	0.0030673	0.001213423	0.008464015	0.000238906	9.01626E-06	0.006400677	0.000410911	0.000451679	9.00871E-06	0.00209734	0.012605398	0.001518817
Acanthoside B	NEG	1.403480341	0.870945621	1.266134373	0.862671295	0.273852009	0.856428127	1.235013996	1.119030912	0.312092924	0.500229598	0.351030868	1.625534162	0.794371522	0.70118272	1.482786996	1.303827566	1.087454396	1.021981788
(2E,4E)-5-[8-hydroxy-1,5-dimethyl-3-[3,4,5-trihydroxy-6-(hydroxymethyl)tetrahydropyran-2-yl]oxy-6-oxabicyclo[3.2.1]octan-8-yl]-3-methyl-penta-2,4-dienoic acid	NEG	8.651717923	9.051179551	5.080027039	3.268861019	1.463694192	2.290305193	4.314723577	4.600024109	0.037667394	6.475403851	6.239764066	8.888121654	6.566385953	3.21428016	5.780455733	12.17315204	8.373398622	6.510479181
2,2'-Iminodiacetic acid	NEG	1.135293425	0.737681121	0.311296234	3.189593901	0.20896576	2.7482443	0.428395644	2.839769467	0.061769148	2.864577677	2.509356643	1.484616039	0.238623112	0.225540164	0.140870431	0.204552631	0.034953695	0.449489424
Gentianose	NEG	11.17132806	8.378370815	12.50800015	3.721804485	4.985653241	4.566198922	15.12293373	1.958222893	0.040233096	3.091833768	2.544859168	0.150912696	10.20148149	8.850209826	14.78254322	15.72352944	16.00978074	10.96312095
Ribitol	NEG	0.071327281	0.084364702	0.092327049	0.631575795	1.132032039	0.311298505	0.664261567	4.592967686	27.71711094	0.633091124	0.512890909	0.094931815	0.904503612	0.6563033	0.694546824	1.085625636	0.336194048	0.440246647
Isovaleric acid	NEG	129.947873	107.6143678	120.616883	108.0609365	87.26090797	75.77697332	222.2406498	140.5187439	135.9238026	107.0515598	135.461997	151.2386632	130.3956358	141.3653939	123.1766786	219.7095173	132.0063391	88.10331217
Palatinose (hydrate)	NEG	29.54911562	21.67080421	30.17759269	94.3727109	153.4231961	80.48324003	460.7272699	92.60918305	1.426785233	154.7551916	92.22134259	2.586585561	372.2949	307.1784577	437.0674537	413.4884978	308.4425832	359.1492975
(2R)-2-[(E)-3-[3-[(1R)-1-carboxy-2-(3,4-dihydroxyphenyl)ethoxy]carbonyl-2-(3,4-dihydroxyphenyl)-7-hydroxy-2,3-dihydrobenzofuran-4-yl]prop-2-enoyl]oxy-3-(3,4-dihydroxyphenyl)propanoic acid	NEG	0.901173553	0.477328145	0.528130257	7.201419573	120.8634553	4.322785755	15.58713684	9.993331584	0.012173932	14.96609538	6.723180437	0.142956952	15.47162915	28.33789106	10.94958908	17.25850875	21.13515233	18.36522981
9-hydroxy-7-isopropyl-1,4a-dimethyl-2,3,4,9,10,10a-hexahydrophenanthrene-1-carboxylic acid	NEG	0.001460073	0.009840126	3.52728E-05	3.53996E-05	3.72237E-05	3.29767E-05	0.055818046	0.020989218	0.015099856	0.007268798	3.57637E-05	3.07551E-05	0.002832069	6.02226E-05	6.08019E-05	9.40653E-05	5.68477E-05	0.164146766
Xanthoxylin	POS	0.154385485	0.067916662	0.3623453	0.007516915	0.070071687	0.036029362	0.113402294	0.11571927	0.114740186	0.101006056	0.06828833	0.298999167	0.156399856	0.184781387	0.047058588	0.146109815	0.085593667	0.058550737
Kaempferol 3-methyl ether	POS	0.028002296	0.025895407	0.088405231	0.043967239	0.07041964	0.027582901	0.137771481	0.138721427	0.15022829	0.181017357	0.021786906	0.019908054	0.014640083	0.381165667	0.202070476	0.037816165	0.035860243	0.142267319
4-Hydroxycoumarin	POS	0.033490563	0.037696259	0.035295479	0.174952443	0.642177938	0.247034321	0.453056994	0.387687567	0.04542491	0.687089465	1.192113007	0.043118062	0.613017667	0.338886607	0.714230845	0.55525638	0.363103745	0.222211456
Umbelliferone	POS	0.038924887	0.045409059	0.053624732	1.764721084	6.900629839	3.286202187	5.328963969	6.707026956	0.029386257	10.79351043	13.23022009	0.037993288	9.378914513	4.063125146	12.1434472	9.902462604	5.338081919	2.916148068
4-Hydroxycinnamic acid	NEG	1.668839479	1.335360587	0.80160011	3.041081692	3.276614887	1.45811915	22.93673353	61.34880754	1.477493425	16.08120149	16.38113837	0.810564103	8.766844556	5.825135945	6.520507445	6.97938185	4.582168152	8.764221206
3-Hydroxy-4-methoxyacetophenone	POS	0.143399834	0.208380241	0.09176307	0.140323422	0.051180387	0.014388193	0.05485813	0.030791049	0.457349281	0.013673608	0.047037244	0.090515429	0.152455104	0.032766695	0.088039102	0.066747172	0.032362318	0.024168199
2,6-Dimethoxy-1,4-benzoquinone	POS	0.439572512	0.544526352	1.330610526	0.206605089	0.906301951	0.203960312	0.836146784	0.120667758	0.090557291	0.199993286	0.168070407	0.319335556	1.208313194	1.940450453	1.78611171	0.976841271	1.845199464	1.278994827
Pilocarpine	POS	1.647435429	1.011798796	0.155963314	0.850594455	1.028851459	0.492882372	1.213202516	1.049280504	0.245836993	9.155314822	5.706339886	2.540421939	1.411934229	1.736506774	1.160546895	4.273522847	0.372855487	1.140836889
1-Kestose	NEG	21.12822965	7.513267498	8.185112518	2.057125221	1.504644776	1.85864903	4.548286242	2.667918433	0.025872363	4.712253117	2.162595079	0.082590917	3.721741005	3.222191733	4.552633632	4.557249892	11.14950562	5.989139334
Uridine	POS	0.39777135	0.332692887	0.395856908	0.024118331	0.02368669	0.012093021	0.036404938	0.057085909	0.12027005	0.081633236	0.077783522	0.489991804	0.065975087	0.061232216	0.05704152	0.042926018	0.012777368	0.062243293
Glyceric acid	NEG	0.96061659	0.468797411	0.552243079	0.664208389	0.455803326	0.564980587	0.752277246	5.681709346	0.415497796	0.751874884	0.899312714	0.586117629	0.838187334	0.549791002	0.665545989	3.739015797	0.511597844	1.108093452
Threonic acid	NEG	2.561850479	3.038900292	0.820921631	1.710730197	1.007842915	1.066375077	1.260365862	3.072446896	0.213363112	0.972351321	1.246786076	0.735087896	1.14933803	1.136888725	1.197975315	3.613390139	0.981159493	1.017951206
1-Methylpyrrolidine	POS	6.389619026	3.590154613	3.779242664	2.273476665	0.353572033	0.705683051	1.154591645	33.78420847	0.348726057	9.941551629	14.2321815	11.03684134	0.600291348	0.658460953	0.404986055	0.289657399	0.198568659	0.349081476
Choline	POS	20.49242246	19.68315597	18.49306213	8.659617723	8.319000983	12.05276155	9.414184638	29.72788167	5.970831253	27.59673942	20.85548802	21.97943967	14.3273007	15.20645539	13.10987736	11.93002915	7.616148471	14.68539748
Cellobiose	POS	6.924390337	6.879520606	10.16233299	3.544038537	4.502043004	4.613167531	5.140984736	0.269854812	0.486079789	1.071971356	0.780685558	0.379238006	3.448498538	4.089604842	4.850003773	4.308610981	5.549457148	4.790421006
Tropolone	NEG	1.869092189	0.893341689	1.74491039	2.644083082	2.474612599	1.100336636	1.657667306	5.0667784	2.945791934	2.985950593	1.051813756	1.30383246	1.801998568	3.469917962	2.020776409	2.861535005	1.8956109	1.875206887
(E)-9,12,13-trihydroxyoctadec-10-enoic acid	NEG	142.8324333	71.65237377	82.84495078	2.033962958	3.170263062	5.337152966	3.999875498	20.60812318	40.10684844	13.08548392	7.288649014	65.06341399	6.748809357	3.448490228	3.398629025	4.887860127	1.768074528	14.35685617
(1R,2R,4aR,8aS)-1-[2-(3-furyl)ethyl]-2,4a,5-trimethyl-2,3,4,7,8,8a-hexahydronaphthalene-1-carboxylic acid	NEG	0.001460073	0.009840126	3.52728E-05	3.53996E-05	3.72237E-05	3.29767E-05	0.055818046	0.020989218	0.015099856	0.007268798	3.57637E-05	3.07551E-05	0.002832069	6.02226E-05	6.08019E-05	9.40653E-05	5.68477E-05	0.164146766
1-beta-D-Arabinofuranosyluracil	POS	0.39777135	0.332692887	0.395856908	0.024118331	0.02368669	0.012093021	0.036404938	0.057085909	0.12027005	0.081633236	0.077783522	0.489991804	0.065975087	0.061232216	0.05704152	0.042926018	0.012777368	0.062243293
9-Oxooctadecanoic acid	NEG	0.279433978	0.194050169	0.102719602	0.069942921	0.103149861	0.203275934	0.129833221	0.538104734	1.813031539	0.146715867	0.134267544	0.050787263	0.141602962	0.138233886	0.071457703	0.172437892	0.053129656	0.096354027
LPC(16:0)	POS	0.182500277	0.321231878	0.070220584	0.392918792	0.582071869	0.659605655	0.591973177	1.211635571	0.087376018	0.757774483	2.341336462	0.108224134	1.524010521	1.427951228	1.48483304	0.678097639	0.613607466	1.617930575
(1R,7R,10R)-4,10,11,11-tetramethyltricyclo[5.3.1.01,5]undec-4-en-3-one	POS	0.278816513	0.259146814	0.454595118	0.019497534	0.012366327	0.007230133	0.01716571	0.020825222	0.004066314	0.010261905	0.012687753	0.005470324	0.015497478	0.017647763	0.014631414	0.01971493	0.014538223	0.015335733
1-(2,4-dihydroxyphenyl)-2-(4-methoxyphenyl)propan-1-one	NEG	4.849055947	3.332054703	5.049195359	3.096921385	2.008626157	4.4036579	6.097739937	2.900375588	2.115508803	2.682597421	1.308216575	6.319529176	3.347576459	8.014411088	7.563768867	11.40316011	6.910534637	6.503234051
2-(2,6-dihydroxyphenyl)-3,5,7-trihydroxy-chromone	POS	0.093046765	0.090733838	0.134432242	0.007494477	0.057346182	0.035015995	0.086341275	0.071243043	2.939907782	0.056505605	0.056431924	0.093261379	0.090317446	0.128201266	0.131743247	0.043641417	0.061210134	0.034071657
(2Z,4E)-5-[(1R,3R,5S,8S)-3,8-dihydroxy-1,5-dimethyl-6-oxabicyclo[3.2.1]octan-8-yl]-3-methyl-penta-2,4-dienoic acid	NEG	1.877604984	0.826483524	0.747544218	0.212699535	0.278127548	0.647252139	1.157566952	0.961445679	5.121337711	0.650400901	0.88916611	1.232727646	2.012684509	3.963467242	0.726453169	1.830417023	0.52174474	0.398680889
3,4-O-Isopropylidene-shikimic acid	NEG	0.406355824	0.51256325	0.3558758	0.563877469	0.190163463	0.149814854	0.494080718	0.711114519	0.330359222	0.616079506	0.211813573	0.328787813	0.460708327	0.390711491	0.342106008	1.975663073	0.620674714	0.48049385
2-hydroxy-5-[(2S,3R,4S,5S,6R)-3,4,5-trihydroxy-6-(hydroxymethyl)tetrahydropyran-2-yl]oxy-benzoic acid	NEG	1.289457731	5.24834629	1.590614914	0.75810324	1.858238462	0.539852536	3.088912952	2.698235986	0.065666368	8.398437047	4.68201836	1.116837635	2.554627955	8.741716702	6.317645242	6.302119579	7.599298294	5.902627413
3-Hydorxy-3-methylglutaric acid	NEG	4.538253062	3.444713106	4.119247009	1.952297896	2.145434247	1.648182184	5.292503498	17.45786388	3.858411468	5.568233109	2.359603033	3.415677364	5.126673696	3.984269137	4.242874146	9.600566315	4.078983644	5.936684236
Pyridoxal (Vitamin B6)	NEG	0.247409341	1.765773904	0.262960442	0.063202818	1.574922657	0.463291184	1.850641547	1.94412757	0.133383827	0.784131073	0.04764834	2.390650086	2.718694073	0.333778514	1.149928263	32.74958873	1.259651626	2.06159127
Allantoic acid	POS	1.088282893	1.560459381	0.978113337	0.637231899	0.426568012	0.611327234	0.243192242	0.759345918	0.068703322	0.402056714	0.496054521	3.564368548	0.406644055	0.415971707	0.238064325	0.561340341	0.05487236	0.356499911
4-Hydroxyglutamic acid	NEG	0.549925658	0.304498246	0.314610341	0.240116618	0.706928268	0.158989256	0.638938328	35.01343827	0.542788006	5.465709133	2.503425964	4.074641108	0.474942264	0.590535541	0.243561687	0.590873257	0.308758508	0.227562678
��-Alanine	POS	0.434906042	0.426107537	0.46341172	0.372047386	0.42106694	0.444681328	0.317869462	0.623552903	0.280447936	0.465981244	2.13880154	0.494108598	0.360231606	0.276929166	0.279459586	0.692576859	0.275237222	0.316205929
Monobutyl phthalate	POS	0.010798519	0.008631675	0.010033819	0.04918945	0.043843681	0.029388153	0.017450093	0.382256555	4.093986026	0.045112039	0.015873772	0.01690647	0.009422341	0.017897759	0.014070954	0.016673655	0.015194653	0.017686476
[(1S)-2-hydroxy-1-[(R)-hydroxy-(7-methoxy-2-oxo-chromen-6-yl)methyl]-2-methyl-propyl] (Z)-2-methylbut-2-enoate	POS	0.201899096	0.134418844	0.30215309	0.254153858	0.086231815	0.061813327	0.151687106	0.091842224	0.39353568	0.081415616	0.074303233	0.373656462	0.273595004	0.110747651	0.262310381	0.079220068	0.161547278	0.069327449
gamma-L-Glutamyl-L-phenylalanine	POS	0.402777474	0.232924308	0.153537676	0.060747147	0.026679877	0.027564963	0.124214942	0.700578791	0.071449671	0.151734338	0.150896797	0.275817596	0.0350608	0.049506406	0.169688055	0.106047827	0.117963602	0.016397587
D-(+)-Melibiose	NEG	29.54911562	21.67080421	30.17759269	94.3727109	153.4231961	80.48324003	460.7272699	92.60918305	1.426785233	154.7551916	92.22134259	2.586585561	372.2949	307.1784577	437.0674537	413.4884978	308.4425832	359.1492975
Isocaproic acid	NEG	1.174993871	0.683508425	1.28268077	3.852815391	4.100141003	5.48520074	4.587020033	10.28251323	24.34289032	5.067863838	3.019408199	1.076388547	2.154560591	2.304763781	2.508734592	3.535888201	1.987248738	2.034185998
Arabitol	NEG	0.071327281	0.084364702	0.092327049	0.631575795	1.132032039	0.311298505	0.664261567	4.592967686	27.71711094	0.633091124	0.512890909	0.094931815	0.904503612	0.6563033	0.694546824	1.085625636	0.336194048	0.440246647
6-Hydroxycoumarin	POS	0.038924887	0.045409059	0.053624732	1.764721084	6.900629839	3.286202187	5.328963969	6.707026956	0.029386257	10.79351043	13.23022009	0.037993288	9.378914513	4.063125146	12.1434472	9.902462604	5.338081919	2.916148068
Palmitamide	POS	0.08073793	0.081212786	0.0721932	0.06612673	0.0837819	0.046662012	0.063211587	0.108395963	0.061513383	0.075616468	0.062246719	0.071537174	0.106287142	0.135527565	0.063568449	0.087733836	0.048297665	0.131078683
Tectochrysin	POS	0.158151211	0.098334334	0.255185156	0.28502	0.294110697	0.133621612	0.244795068	0.209942589	0.144695317	0.150514129	0.146676797	0.220567851	0.133779821	0.330947836	0.228155947	0.231607336	0.308652169	0.205548818
Jaranol	NEG	0.929452446	0.371914466	1.010371504	0.231511919	0.321692308	0.120769668	1.07757539	0.879991845	0.230342385	5.677594757	0.465826408	0.299776815	0.463122143	0.553388746	0.609405861	0.625188179	0.536676741	0.308695068
2-Methylcaproic acid	NEG	0.415980001	0.245652406	0.489067537	1.051171675	0.855173748	0.739855737	0.808884574	1.909528608	2.810437214	0.874838046	0.585546379	0.240978009	0.673070686	0.775710417	0.760742339	1.043751814	0.558685067	0.689849668
(10E,15Z)-9,12,13-trihydroxyoctadeca-10,15-dienoic acid	NEG	132.0480827	60.1112851	62.87523806	0.661890835	1.560189049	1.002383391	2.067218944	10.59371936	3.090822387	7.92704972	4.157389353	64.04406157	5.291932132	2.669459538	3.336236057	4.773064588	1.894701312	12.28349899
(S)-Abscisic acid	POS	0.022479828	0.021056241	0.019983107	0.008480649	0.008832543	0.015075592	0.067112582	0.101700579	0.353695251	0.142388561	0.013592734	0.031713534	0.469183097	0.580013763	0.493629432	0.155528405	0.308404702	0.490049458
Glucovanillin	NEG	0.571491487	0.368766331	0.27209608	1.775300206	1.878628373	5.349289342	4.339848337	13.95228594	2.640461975	18.99032017	4.880775064	0.244543588	3.155126552	1.167611243	2.292123099	2.654172044	0.995886323	9.075249269
Desaminotyrosine	NEG	3.586292763	2.244425454	2.802254974	1.534324265	0.518283407	0.15712132	0.882070059	0.802056875	0.147826154	0.614035524	0.924297434	0.693996237	3.008354601	0.411204116	1.458836313	1.859794174	0.237042738	0.290208126
Ketoleucine	NEG	14.28022135	2.159894188	5.990508135	1.497757522	1.133003514	0.44670903	1.079908548	16.86329984	1.452870586	1.078962846	4.659724754	8.540239414	2.050080834	1.342198068	1.181429939	4.084227409	1.057186872	1.66279212
2-[(1R,2R)-3-oxo-2-[(Z)-5-[3,4,5-trihydroxy-6-(hydroxymethyl)tetrahydropyran-2-yl]oxypent-2-enyl]cyclopentyl]acetic acid	NEG	1.078333499	0.402626611	0.547440565	0.271375428	0.307413378	0.267590744	1.833936786	3.372694845	0.034547223	4.464064273	3.170768525	0.796911632	3.380422162	3.049311637	1.916974367	17.81696857	3.531724451	2.339259289
Adipic acid	NEG	3.12083366	1.1061125	0.934105722	0.805627953	0.317985261	0.652601432	2.021313088	11.22431021	2.081033911	1.994956517	2.104722047	1.407551741	1.458009866	2.923861524	1.328184463	3.842646883	1.431647937	4.791020296
Citric Acid	NEG	9.336754254	2.547684815	2.106433476	38.17492116	4.131245834	77.11039934	3.854623049	2.418199748	0.196465553	27.48846802	24.29288801	0.712847572	6.680417123	4.222524322	4.422356855	5.965724979	0.747585352	7.903195469
Diglycine	NEG	1.273576209	0.99837341	0.346733842	8.048030682	3.554543848	5.291909233	5.155396971	28.39337317	0.038312765	43.67102121	40.5578977	13.42190373	0.570202092	1.410503666	0.284139086	0.812175796	0.136465673	0.294605603
Acacetin	POS	0.216059568	0.131611741	0.090254022	0.184623626	0.175767735	0.123119764	0.134599097	0.174610236	0.115152115	0.376629906	0.101818963	0.101885136	0.073731028	0.204309253	0.084347003	0.124497721	0.131632697	0.075852152
Itaconic acid	NEG	0.711739528	0.447819707	0.523079093	0.410023896	0.394230403	0.348594129	0.977435121	2.776161009	0.672031617	2.937271376	0.776695679	0.370232797	0.629057563	0.644276743	0.658078559	0.916367248	0.567031333	0.628414324
13(S)-HODE	NEG	13.4623654	5.750440121	6.64836681	1.809470841	3.313657144	3.667545629	5.029330897	21.91562014	40.47127749	23.39468642	5.632799951	2.506801949	2.515010732	2.85103666	1.687984927	2.571664095	1.250959781	1.803451568
Raffinose	NEG	11.17132806	8.378370815	12.50800015	3.721804485	4.985653241	4.566198922	15.12293373	1.958222893	0.040233096	3.091833768	2.544859168	0.150912696	10.20148149	8.850209826	14.78254322	15.72352944	16.00978074	10.96312095
2-Phenyllactic acid	NEG	3.586292763	2.244425454	2.802254974	1.534324265	0.518283407	0.15712132	0.882070059	0.802056875	0.147826154	0.614035524	0.924297434	0.693996237	3.008354601	0.411204116	1.458836313	1.859794174	0.237042738	0.290208126
��,��-Dimethylacrylalkannin	NEG	20.46053658	13.98385779	22.8059325	19.27450313	24.21706225	17.49029586	48.94765919	39.44548154	14.45100306	22.1825258	17.67217235	19.01133616	45.32890932	35.48294577	46.01118498	62.22902038	32.42442894	37.47827062
3-(2,6-dimethoxyphenyl)-1-(4-hydroxyphenyl)propan-1-one	NEG	2.571590159	1.347716847	2.503086832	2.109538044	2.216235676	1.464570246	3.905788834	3.590033585	0.564763437	5.583852528	1.698652049	1.46966665	2.432655474	3.113372929	3.239801989	5.312503293	3.814489034	3.244596642
Britanin	NEG	3.534427302	0.520518608	8.298230782	1.423108211	1.857727216	0.885503884	3.199779664	2.792020173	2.835321121	1.383758384	1.360329073	0.688723191	2.645695276	2.497050464	1.33580558	2.201187455	3.465334166	1.53915197
1-(4-hydroxy-2-methoxy-phenyl)-3-(4-hydroxyphenyl)prop-2-en-1-one	NEG	5.100291249	3.797801053	4.031080855	6.249811048	7.036271135	4.658613317	9.986841508	13.05494683	3.40736398	10.81277789	5.545831937	4.870418129	5.638121726	11.09652138	10.22192599	15.22378754	8.296811388	9.849295476
(2Z)-6-hydroxy-2-[(4-hydroxy-3-methoxy-phenyl)methylene]benzofuran-3-one	POS	0.576652571	0.539663517	0.802156676	0.431094393	0.079900295	0.203696216	0.25598785	0.183279634	0.337267015	0.191920254	0.115676646	0.136796632	0.55839774	0.582823874	0.079915821	0.097634821	0.092495048	0.08360146
Mitraphylline	POS	0.018117238	0.000789221	0.002210465	0.145726986	0.017292215	0.078109174	0.082876834	1.342843319	0.018355083	0.122317973	0.120982486	0.024588841	0.051562157	0.132670722	0.010742866	0.035473528	0.032955391	0.127727979
(E)-3-(2,5-dihydroxyphenyl)prop-2-enoic acid	NEG	0.828571261	0.936074638	0.684782967	0.582298206	1.028019443	0.859939631	3.012444023	7.276277863	0.371553037	4.8248025	4.445448844	1.12361882	4.948813011	4.676148706	3.048605203	4.907318984	1.65976271	5.416323663
Thymidine	NEG	2.538118544	0.602688231	1.946512738	0.067748063	0.071286559	0.012825402	0.303850965	0.243295131	0.047826859	0.284307856	0.010980601	0.572546515	0.073875101	0.128924233	0.125743084	0.184059079	0.360151671	0.123827465
Mesaconic acid	NEG	3.330531551	1.78815126	5.301325918	0.649130082	0.543385697	0.531541331	1.384816098	3.474245682	1.399549734	1.483028813	0.863140964	0.732185249	1.04941531	0.881062735	0.926146986	1.321433196	0.727268117	1.04190223
2-Ketobutyric acid	NEG	6.898040136	3.592100051	3.781250937	2.739041449	2.84082395	2.427809604	4.581091961	35.83578465	2.268650475	5.058735002	2.696608815	3.450489409	4.751164596	5.034400499	5.270746256	7.430342003	4.979798144	6.158746827
Pyruvate	NEG	2.64645283	1.505948298	1.346853779	1.522762271	1.078188091	1.688877031	1.778609063	1.661254103	0.835318857	0.939356105	0.647193255	2.544475468	1.538765264	1.13043306	1.485597761	2.373671672	1.702784881	1.721611697
Gluconic acid	NEG	10.78058202	0.696917622	0.423456322	9.420437509	3.068487471	3.742746558	1.465235883	26.50390608	2.008004966	8.4223077	2.762949797	2.301570987	3.304619913	1.52261046	3.009667805	4.23379548	0.777872374	5.387315827
3-hydroxybenzaldehyde	NEG	1.363625928	0.919766348	1.054959478	1.018573778	1.12677588	0.642804355	3.573142779	13.65569101	4.490282423	7.987178585	2.493992192	1.559459729	3.015967203	2.125445179	1.702944474	3.959091047	1.711205535	2.358740353
Lactate	NEG	26.37464656	7.235592766	8.531067491	8.116175791	5.107016974	5.047303287	8.50941898	21.62479399	15.43742023	9.085312133	8.097981661	10.93634707	21.7309517	13.05222773	42.89523653	25.13154421	14.02694199	37.34422275
Isocitric acid	NEG	9.336754254	2.547684815	2.106433476	38.17492116	4.131245834	77.11039934	3.854623049	2.418199748	0.196465553	27.48846802	24.29288801	0.712847572	6.680417123	4.222524322	4.422356855	5.965724979	0.747585352	7.903195469
Oleamide	POS	0.164874949	0.142751239	0.159251514	0.110350512	0.149213041	0.071509949	0.125103825	0.248758153	0.158960774	0.14942662	0.115621076	0.131425144	0.240878553	0.263416669	0.12988479	0.188756481	0.048487167	0.228042531
D-Malate	NEG	1.064911015	0.395305388	0.373815417	0.865822811	0.523231284	1.044748425	0.709981219	1.396471933	0.318697601	1.768490298	0.934118868	0.188087362	1.349628225	0.96113568	0.892398974	0.928742041	0.413276989	1.859539787
Dihydropinosylvin	NEG	1.77834455	0.579868202	0.70780675	0.228725705	0.417967119	0.221966425	2.629283526	0.543933171	2.019466506	0.645112866	0.507793513	1.084132258	1.41819225	1.125193013	0.550487994	1.355183125	1.143636034	0.789850175
Salvianolic acid A	NEG	0.780033717	0.590054143	0.776986014	22.33573614	66.71177338	295.0750064	78.04084735	13.26440533	0.20729713	31.17642963	59.87831421	0.382711576	9.423315318	36.15652206	50.96698355	59.35998202	30.66134167	31.63200743
2-Hydroxy-6-methoxybenzoic acid	NEG	0.466473389	0.810615304	1.439810681	2.368357093	2.665435927	1.645345617	5.205863659	2.9781441	0.744730251	1.303027205	1.438324827	0.47557699	3.072382827	3.73844302	3.24323195	4.15004566	3.406912878	2.444321645
4-(3-hydroxyprop-1-enyl)-2,6-dimethoxy-phenol	NEG	6.125866748	7.95956989	4.629466099	1.125545979	1.239673154	0.546567299	5.464816703	2.578178896	0.086868332	2.745514204	3.604854043	8.197881652	5.852917561	6.109320176	6.346514313	8.541936816	7.316116248	5.459649033
2-Isopropylmalic acid	NEG	0.399391222	0.089864774	0.083107352	1.378831868	0.545884153	1.566690456	1.951773574	199.6223203	9.962664245	32.7539022	69.02411768	0.210320543	1.926795214	0.505043202	1.087461127	0.898835446	0.400765034	5.568743905
Methylsuccinic acid	NEG	1.861303828	1.562707204	1.968118394	2.126554539	1.44811824	3.18091326	3.878952209	3.460132729	1.236378963	1.976080957	1.076544689	1.856693604	1.670148008	1.617810035	2.074075792	4.213071295	1.815030114	2.298554651
1,1,1,1-Kestohexaose	NEG	1.650153742	0.94952051	2.535208117	2.285650896	4.1466029	2.985533167	8.986825967	0.407352788	2.90341E-05	4.302073952	1.559094239	0.002736209	8.147801528	6.213435361	5.715663369	10.98544078	6.487687808	6.020781701
Wogonin	POS	0.216059568	0.131611741	0.090254022	0.184623626	0.175767735	0.123119764	0.134599097	0.174610236	0.115152115	0.376629906	0.101818963	0.101885136	0.073731028	0.204309253	0.084347003	0.124497721	0.131632697	0.075852152
Daphnetin	NEG	0.502315498	1.181054288	2.66549726	37.88688848	28.74431149	31.02237227	90.31476291	59.50736369	0.538755899	56.27307766	24.82954927	1.009265411	36.94242985	39.00805463	24.11138316	62.42348705	47.0771455	44.98461921
Stearamide	POS	0.005676162	0.00427797	0.007045496	0.006465638	0.004540048	0.004010893	0.006047545	0.006112705	0.004653275	0.004763595	0.0031406	0.004524754	0.008291807	0.008500592	0.003994819	0.00672902	0.00331166	0.008959703
Praeruptorin A	POS	0.06476323	0.027108004	0.120479965	0.306484382	0.135611676	0.04976653	0.157377831	0.228162944	0.144815446	0.108237714	0.082418777	0.11646279	0.045705396	0.146767836	0.089362909	0.093249692	0.111895728	0.035561132
3-hydroxy-4-methoxy-xanthen-9-one	POS	0.318903409	0.119916344	0.310249571	0.032990892	0.157845293	0.036903029	0.165878886	0.068618869	0.063489015	0.04295395	0.061402034	0.359647986	0.221323286	0.286511957	0.088800287	0.189692526	0.146667949	0.098312685
Crotonoside	POS	1.002089581	0.950326259	0.827898408	0.015746286	0.013077821	0.014170035	0.015984492	0.131342814	0.064571921	0.023633767	0.031938249	0.482266858	0.042899034	0.018702826	0.014431644	0.017503107	0.012567498	0.035994554
17-ODYA	NEG	7.42880569	5.251352274	5.605812163	3.137365384	4.177942265	4.229097475	6.846363751	15.47742392	6.283328399	15.4737606	8.693773137	4.206083219	10.13720062	7.931841476	7.668813118	9.368865615	4.341304844	8.966580757
Genkwanin	POS	0.216059568	0.131611741	0.090254022	0.184623626	0.175767735	0.123119764	0.134599097	0.174610236	0.115152115	0.376629906	0.101818963	0.101885136	0.073731028	0.204309253	0.084347003	0.124497721	0.131632697	0.075852152
Manninotriose	NEG	11.17132806	8.378370815	12.50800015	3.721804485	4.985653241	4.566198922	15.12293373	1.958222893	0.040233096	3.091833768	2.544859168	0.150912696	10.20148149	8.850209826	14.78254322	15.72352944	16.00978074	10.96312095
Xylitol	NEG	0.071327281	0.084364702	0.092327049	0.631575795	1.132032039	0.311298505	0.664261567	4.592967686	27.71711094	0.633091124	0.512890909	0.094931815	0.904503612	0.6563033	0.694546824	1.085625636	0.336194048	0.440246647
5-[(2S,3S,5S,6S)-3-(3,5-dihydroxyphenyl)-2,6-bis(4-hydroxyphenyl)-4-[(E)-2-(4-hydroxyphenyl)vinyl]-2,3,5,6-tetrahydrofuro[3,2-f]benzofuran-5-yl]benzene-1,3-diol	NEG	0.104707795	0.024725068	0.109402283	0.047877037	0.049329873	0.009726351	0.415399002	0.065798203	0.08809198	0.076314836	0.079525179	0.080436775	0.142682487	0.038130589	0.280047024	0.509003973	0.802246963	0.016393052
5,7-Dihydroxychromone	NEG	3.072333816	4.707635377	7.952529627	8.426246613	14.65167806	11.87412824	36.62001707	23.97425233	0.525763896	13.95684824	10.82000921	2.326852257	2.212007864	18.62254041	18.11054172	63.87074222	24.15695277	35.2844804
Isoquinoline	POS	0.089260077	0.175314031	0.003374173	0.264755661	0.073379488	0.134780866	0.017394059	0.474262654	0.007615718	0.443290584	0.652403738	0.640682806	0.016720458	0.015847327	0.010224398	0.091105175	0.005485339	0.022255066
3-(3,4,5-Trimethoxyphenyl)propanoic acid	POS	0.00688794	0.014728002	0.005938206	0.01552756	0.034195558	0.01566842	0.024989095	0.022705689	0.056295899	0.022971582	0.077632807	0.052538623	0.048512501	0.031272401	0.073566745	0.041030606	0.014775688	0.014971723
L-Uridine	NEG	11.79813747	6.485158355	7.28654492	0.618049028	0.644416215	0.222502551	2.271708845	4.03421783	2.094429525	0.699469794	2.142790615	7.830432673	2.281062261	1.999506569	2.269446988	2.501910977	0.784021958	2.398296063
Monomethyl fumarate	NEG	0.711739528	0.447819707	0.523079093	0.410023896	0.394230403	0.348594129	0.977435121	2.776161009	0.672031617	2.937271376	0.776695679	0.370232797	0.629057563	0.644276743	0.658078559	0.916367248	0.567031333	0.628414324
2-(2-methoxyphenyl)chromen-4-one	POS	0.995412822	0.739870538	1.518437645	1.033908855	0.892180413	0.427949555	0.956337195	0.323238449	0.254900209	0.102942384	0.220861058	0.306731624	0.44522837	0.609447713	0.495971532	1.006799134	0.805386724	0.653228274
4,7,8-trimethoxy-3,5-dimethyl-chromen-2-one	POS	0.008200888	0.006924689	0.006194198	0.002515257	0.003698362	0.003551766	0.006304277	0.01277351	0.026267906	0.014007823	0.007416343	0.003090958	0.004328463	0.002890372	0.009249903	0.007653853	0.006074815	0.007269987
Sinapaldehyde	POS	0.122827302	0.103516369	0.082047205	0.084614922	0.084514191	0.155025399	0.336679952	0.172608962	0.115715324	0.18417667	0.076878352	0.329378821	0.298518422	0.426576471	0.170888718	0.23034195	0.211060586	0.186826941
1-[4-hydroxy-3-[(2S,3R,4S,5S,6R)-3,4,5-trihydroxy-6-(hydroxymethyl)tetrahydropyran-2-yl]oxy-phenyl]ethanone	NEG	0.228770666	0.078423744	0.076483217	0.06080894	0.483670509	0.735045191	7.932734033	14.12665746	0.56621257	53.47173485	13.24492656	0.397145529	10.86543346	9.96748606	9.087939942	4.189680568	3.139165335	20.85217764
DL-Glutamine	POS	0.316975208	0.742457129	0.173832531	0.965285014	0.444485948	0.833720043	0.298891616	5.773678739	0.136171543	5.080224248	5.252116522	2.465159733	0.040875826	0.063029624	0.040659043	0.036822444	0.03670465	0.045198225
2',4'-Dihydroxyacetophenone	NEG	1.604369598	0.398064809	0.845850936	12.22771135	12.96357695	7.833761124	8.389281642	26.73933055	0.521197865	4.46655886	7.319925454	1.294484439	9.337107391	5.437613569	3.62614645	15.84467494	6.150714372	9.625077085
Phthalic acid	NEG	0.416221379	0.25159249	0.33610207	0.455658454	0.604939435	0.494805774	1.241755093	2.407330984	14.26078719	1.359191123	0.835547537	0.442398398	0.743031849	0.590242439	0.921625256	0.78855087	0.932839505	0.970933419
7-hydroxy-3-(4-hydroxyphenyl)-5-methoxy-chromen-4-one	POS	0.576652571	0.539663517	0.802156676	0.431094393	0.079900295	0.203696216	0.25598785	0.183279634	0.337267015	0.191920254	0.115676646	0.136796632	0.55839774	0.582823874	0.079915821	0.097634821	0.092495048	0.08360146
3,5-Di-tert-butylphenol	NEG	0.79516785	0.638706506	0.873612054	0.834876831	1.003039828	0.647170883	0.733120893	0.697618942	0.261108659	0.766575348	0.335670214	0.462504046	0.737258871	0.767440219	0.605743124	1.119698446	0.60249744	0.727840755
Homoeriodictyol	POS	0.764712163	0.032559871	0.029236341	0.063105501	0.063014613	0.076358144	0.047320163	0.085139542	0.095011825	0.116382659	0.146986147	0.801844218	0.375864954	0.02453196	0.026437222	0.363759975	0.356208923	0.009423252
Sinapyl alcohol	NEG	6.125866748	7.95956989	4.629466099	1.125545979	1.239673154	0.546567299	5.464816703	2.578178896	0.086868332	2.745514204	3.604854043	8.197881652	5.852917561	6.109320176	6.346514313	8.541936816	7.316116248	5.459649033
Dalbergin	POS	0.070084626	0.039064563	0.071809429	0.162868099	0.168665853	0.059754018	0.149718741	0.105384694	0.332950042	0.062702947	0.05295988	0.085514858	0.05978942	0.10117521	0.074304791	0.094003348	0.122724748	0.053742072
3,5-Dimethoxybenzoic acid	NEG	0.706941778	0.492647828	0.513243216	0.267290544	1.266765897	0.363361335	2.91686272	4.010641203	2.742999666	1.032883447	1.877245281	0.493346907	0.569972115	0.346360641	0.576043238	0.779307242	0.64401369	0.516556101
7-Hydroxy-4H-chromen-4-one	NEG	0.125586451	0.088512933	0.308256097	2.516375711	9.927051829	4.115163955	17.45325367	20.55206846	0.894243276	27.56400693	21.28558571	0.085825407	28.0834824	10.81870182	31.2220933	36.96305491	13.27091884	7.582079943
Coniferol	NEG	0.530350158	2.187760353	0.475134454	0.290362593	0.22397574	0.225589642	0.624760863	0.673887817	0.12437016	1.104337726	1.247647473	0.441400255	0.598744718	0.836991623	1.066980685	1.233115312	0.967404608	0.468434607
Mannose	NEG	19.09989079	9.894314119	7.949005989	1.383181162	4.045618689	1.763809056	10.63530014	9.165243368	0.663063796	8.879564095	2.672671011	9.772215154	12.40944599	11.3246748	15.83964772	16.23306782	21.16962654	17.07088267
Glycitein	POS	0.216059568	0.131611741	0.090254022	0.184623626	0.175767735	0.123119764	0.134599097	0.174610236	0.115152115	0.376629906	0.101818963	0.101885136	0.073731028	0.204309253	0.084347003	0.124497721	0.131632697	0.075852152
2',4',6'-Trihydroxyacetophenone	NEG	0.466473389	0.810615304	1.439810681	2.368357093	2.665435927	1.645345617	5.205863659	2.9781441	0.744730251	1.303027205	1.438324827	0.47557699	3.072382827	3.73844302	3.24323195	4.15004566	3.406912878	2.444321645
4'-Methoxyflavone	POS	0.995412822	0.739870538	1.518437645	1.033908855	0.892180413	0.427949555	0.956337195	0.323238449	0.254900209	0.102942384	0.220861058	0.306731624	0.44522837	0.609447713	0.495971532	1.006799134	0.805386724	0.653228274
(8R)-1,5,8-trimethyl-7,8-dihydro-6H-azuleno[6,5-b]furan-2-one	POS	0.081133236	0.019870927	0.069823184	0.062717413	0.105452143	0.070668852	0.085629295	0.049695129	0.048051718	0.075983186	0.040673042	0.053854524	0.12047158	0.098418671	0.162518349	0.125451169	0.103929684	0.068082699
Hesperetin	NEG	9.078098577	2.865963034	5.36595722	3.133023553	4.797643993	2.590569883	14.43581902	4.702028681	1.940770819	3.045079066	2.279242084	11.57791281	8.342817643	9.242917564	8.340981881	20.06444015	9.146125202	6.666252498
phenethanolamine	POS	2.716026333	1.654771619	1.384395421	0.312027206	0.081509413	0.117917426	0.131162091	0.243061781	0.058024855	0.575361942	0.272139352	3.038351226	0.187903618	0.180844007	0.177003374	0.227812811	0.085871586	0.130061878
[2-hydroxy-1-[hydroxy-(7-methoxy-2-oxo-chromen-6-yl)methyl]-2-methyl-propyl] (Z)-2-methylbut-2-enoate	POS	0.201899096	0.134418844	0.30215309	0.254153858	0.086231815	0.061813327	0.151687106	0.091842224	0.39353568	0.081415616	0.074303233	0.373656462	0.273595004	0.110747651	0.262310381	0.079220068	0.161547278	0.069327449
��-Hydroxyisovalerylshikonin	NEG	65.88153247	11.16223193	95.87970378	59.65307256	62.54509866	36.37993644	172.5099409	71.02342824	13.72682456	48.01821852	42.10333877	50.27343495	70.6471376	102.1482431	123.0790368	181.5788709	76.41018426	59.8303215
Uracil	POS	0.693840085	0.593805588	0.693413256	0.053145352	0.053945015	0.038946569	0.07516351	0.032229843	0.208200463	0.156480046	0.14838495	0.795985056	0.136190445	0.129301261	0.119130701	0.091577005	0.040313142	0.130972583
2-Hydroxyadenine	POS	1.983656043	1.067227082	1.183536073	0.01401602	0.015670606	0.012140944	0.017406219	0.141942551	0.087312093	0.029467579	0.043792529	1.341681706	0.033716553	0.028470419	0.0144692	0.011307225	0.029549766	0.043218396
[2,3-dihydroxy-1-(7-methoxy-2-oxo-chromen-6-yl)-3-methyl-butyl] (Z)-2-methylbut-2-enoate	POS	0.201899096	0.134418844	0.30215309	0.254153858	0.086231815	0.061813327	0.151687106	0.091842224	0.39353568	0.081415616	0.074303233	0.373656462	0.273595004	0.110747651	0.262310381	0.079220068	0.161547278	0.069327449
Lapachol	NEG	2.315430191	0.566634408	3.721909351	3.194002576	4.183761791	3.115175769	6.859202398	2.292979554	0.564029631	2.314096131	1.727344506	1.789247986	2.96266934	5.186374388	4.881190364	9.298177018	5.710199051	4.842478332
6-[(2S)-2-hydroxy-3-methyl-but-3-enyl]-5,7-dimethoxy-chromen-2-one	POS	0.162978089	0.044809748	0.184017014	0.04425234	0.122338075	0.017135785	0.223711926	0.056392961	0.295698913	0.036191522	0.040435637	0.157991179	0.078485883	0.139754251	0.049313882	0.153585275	0.079125791	0.043555692
7,8-dimethoxychromen-2-one	POS	0.097002099	0.041130612	0.024609643	0.158856424	0.186475463	0.163168422	0.135175049	0.135427907	0.165894405	0.083205382	0.196014746	0.037374256	0.132746033	0.222737032	0.091529373	0.127366453	0.136885397	0.173387519
3-(4-methoxyphenyl)-1-phenyl-prop-2-en-1-one	POS	0.070680352	0.05387572	0.114164377	0.059988263	0.08905084	0.041318303	0.060897227	0.046820808	0.030792676	0.043567775	0.04973024	0.112053745	0.069665889	0.086277294	0.075151103	0.093931482	0.113222965	0.058721244
(-)-Camphoric acid	NEG	0.522181979	0.166054759	2.922213988	0.195883446	0.131730482	0.14818417	0.240876257	3.002075443	0.856530591	0.365164584	0.179262104	0.198679772	0.382151293	0.229606256	0.303071325	0.252432046	0.159898399	0.27751388
(2R,3S,4S,5R,6S)-2-(hydroxymethyl)-6-[4-[[(3S,4S,5R)-4-(hydroxymethyl)-5-[3-methoxy-4-[(2S,3R,4S,5S,6R)-3,4,5-trihydroxy-6-(hydroxymethyl)tetrahydropyran-2-yl]oxy-phenyl]tetrahydrofuran-3-yl]methyl]-2-methoxy-phenoxy]tetrahydropyran-3,4,5-triol	NEG	0.627649026	0.907572784	0.456564925	0.280050803	0.211726977	0.539252739	1.16789463	1.383981619	0.00261084	2.084357367	1.286647051	0.342450486	1.146273526	2.59866135	3.516305699	2.533005309	1.647970987	1.845001081
5,7,11,19-tetraoxapentacyclo[10.8.0.02,10.04,8.013,18]icosa-2,4(8),9,13(18),14,16-hexaen-16-ol	POS	0.216059568	0.131611741	0.090254022	0.184623626	0.175767735	0.123119764	0.134599097	0.174610236	0.115152115	0.376629906	0.101818963	0.101885136	0.073731028	0.204309253	0.084347003	0.124497721	0.131632697	0.075852152
1,3,5,6-tetrahydroxy-2-methyl-anthracene-9,10-dione	NEG	0.012829883	0.000997395	3.52728E-05	0.020769623	0.004678334	0.004891723	0.014259694	0.039181076	0.086140365	0.025740294	0.005000719	0.047506382	0.029081664	0.088586258	0.045199942	0.006945203	0.045774	0.109583634
1-(1H-indol-3-yl)ethanone	NEG	0.554958469	0.571170354	0.081403621	0.297637108	0.732730957	0.139977119	0.014426871	0.298676541	0.017121667	4.050105334	1.116836823	1.919376306	0.074938957	0.492857721	0.576929962	1.362551866	0.254776943	1.43175693
3-[4-methoxy-2-[(2S,3R,4S,5S,6R)-3,4,5-trihydroxy-6-(hydroxymethyl)tetrahydropyran-2-yl]oxy-phenyl]propanoic acid	NEG	8.463053026	11.59455407	10.2806682	8.131289297	20.93415737	0.263833976	27.52287927	1.850522727	0.041169253	9.458222605	5.920502843	4.062477927	20.21669876	23.86632673	7.806616197	25.16765253	26.18994487	11.22471787
Methyl 3-O-methylgallate	NEG	2.342148744	1.528918549	2.446753268	1.365254651	2.600165137	0.638169092	2.913631591	1.313802785	1.292395857	1.059554369	0.963142286	1.76773041	0.598533388	0.646858239	0.7340956	1.511299608	1.359827223	1.033633406
1-[3-hydroxy-4-[(2S,3R,4S,5S,6R)-3,4,5-trihydroxy-6-(hydroxymethyl)tetrahydropyran-2-yl]oxy-phenyl]ethanone	NEG	0.228770666	0.078423744	0.076483217	0.06080894	0.483670509	0.735045191	7.932734033	14.12665746	0.56621257	53.47173485	13.24492656	0.397145529	10.86543346	9.96748606	9.087939942	4.189680568	3.139165335	20.85217764
2-(1-carboxyethyl)-5-methyl-cyclopentanecarboxylic acid	NEG	0.522181979	0.166054759	2.922213988	0.195883446	0.131730482	0.14818417	0.240876257	3.002075443	0.856530591	0.365164584	0.179262104	0.198679772	0.382151293	0.229606256	0.303071325	0.252432046	0.159898399	0.27751388
(1R,9S,10S)-3,4-dihydroxy-5-isopropyl-11,11-dimethyl-16-oxatetracyclo[7.5.2.01,10.02,7]hexadeca-2,4,6-triene-8,15-dione	NEG	0.045171972	0.341936911	0.368469424	0.390817907	0.388815218	0.232702821	0.420319556	0.303859489	0.110271701	0.44942585	0.3324692	0.294169617	0.751185494	0.863642548	0.567334921	1.125185415	1.057393672	0.594628257
4-Chromanone	NEG	0.196743023	0.429966175	0.452790173	0.49294049	0.568538684	0.335853968	2.310481478	13.58451025	0.132435429	9.997593289	3.192000645	0.06303571	5.39823941	2.485767344	4.106031294	7.12442588	1.329157315	9.973071224
1,7-Dimethylxanthine	NEG	2.929255827	1.998978075	1.461270046	2.316629725	1.969743962	4.022194297	6.333641705	3.609688782	1.076097624	2.837639525	1.097045781	1.883376932	3.693750427	9.587413892	3.773454041	8.761855934	4.13161155	3.686175616
2-hydroxy-3-methoxy-benzaldehyde	NEG	2.267972675	1.451639753	1.518760888	1.593931498	5.220814848	5.594576046	8.899035314	20.54603884	14.09485965	4.829248375	2.341499333	1.800870284	3.739222289	8.078810891	4.060764712	10.75803691	4.429048487	9.279444353
��-Cyperone	POS	0.278816513	0.259146814	0.454595118	0.019497534	0.012366327	0.007230133	0.01716571	0.020825222	0.004066314	0.010261905	0.012687753	0.005470324	0.015497478	0.017647763	0.014631414	0.01971493	0.014538223	0.015335733
Veratric acid	NEG	0.706941778	0.492647828	0.513243216	0.267290544	1.266765897	0.363361335	2.91686272	4.010641203	2.742999666	1.032883447	1.877245281	0.493346907	0.569972115	0.346360641	0.576043238	0.779307242	0.64401369	0.516556101
1,7-dihydroxy-3-methoxy-xanthen-9-one	POS	0.570851278	0.080370902	0.260875908	0.030291881	0.030120326	0.003769601	0.015784883	0.014295798	0.223475908	0.006801165	0.008899661	0.152886457	0.029164014	0.054098781	0.009356911	0.014209976	0.020691721	0.005923822
Phenol	NEG	15.65142093	15.53800997	10.88832741	0.238196729	0.379394231	0.265564601	2.128581962	14.89978159	0.637336296	2.332205093	1.684065313	19.4008093	1.368272637	0.821649299	1.818943088	1.848938933	0.845948482	2.866023449
8-[(2E)-3,7-dimethylocta-2,6-dienyl]-7-hydroxy-chromen-2-one	NEG	0.015483275	0.007057545	0.002374202	0.003069372	0.045326092	0.027723654	0.06127876	0.081708444	0.019881972	0.04567332	0.059238995	0.00180588	0.002618362	0.068362217	0.002132653	0.058654437	0.030433342	0.105156415
D-Phenylalanine	POS	21.08088572	12.88362008	10.81707527	2.563239335	0.679508043	0.98423789	1.086722596	2.083463484	0.501261437	4.526678264	2.214168174	23.42805597	1.512496015	1.456960815	1.446230882	1.839002836	0.722217644	1.061176739
Homogentisic acid	NEG	0.403123547	1.151796337	0.312184057	0.215084269	1.794320171	0.624022151	2.254363826	23.04632895	1.505847943	0.752959495	0.300107427	2.198519578	1.028773409	1.512072493	0.565399567	2.406170819	1.123120949	1.095224282
Veratraldehyde	POS	0.143399834	0.208380241	0.09176307	0.140323422	0.051180387	0.014388193	0.05485813	0.030791049	0.457349281	0.013673608	0.047037244	0.090515429	0.152455104	0.032766695	0.088039102	0.066747172	0.032362318	0.024168199
Quercetin	POS	0.093046765	0.090733838	0.134432242	0.007494477	0.057346182	0.035015995	0.086341275	0.071243043	2.939907782	0.056505605	0.056431924	0.093261379	0.090317446	0.128201266	0.131743247	0.043641417	0.061210134	0.034071657
Tyramine	POS	2.716026333	1.654771619	1.384395421	0.312027206	0.081509413	0.117917426	0.131162091	0.243061781	0.058024855	0.575361942	0.272139352	3.038351226	0.187903618	0.180844007	0.177003374	0.227812811	0.085871586	0.130061878
cis-?9,?10-?Epoxystearic acid	NEG	0.129823829	0.138424181	0.466448341	0.739405624	0.688734416	0.617234257	2.292241485	3.610859363	8.202350348	0.918159379	1.022711321	0.702483893	0.747816494	1.482669886	0.751148245	2.614446762	1.039687009	0.638226368
3,5,7-trimethoxy-2-phenyl-chromen-4-one	POS	0.161142732	0.096248277	0.657431856	0.610443189	0.28117073	0.062760622	0.531835162	0.289733168	0.030267222	0.170054937	0.073252285	0.027566371	0.19236081	0.550432252	0.318952508	0.468516442	0.675674486	0.292170904
Methyl vanillate	NEG	0.101241994	0.129637237	0.284005935	6.283895996	6.372175084	3.062459792	9.828288117	17.47658911	0.129372576	25.92945706	4.956542903	0.203751908	6.432928679	24.18388318	5.801299665	31.80119814	13.35971214	22.18874247
Methyl isovanillate	NEG	0.101241994	0.129637237	0.284005935	6.283895996	6.372175084	3.062459792	9.828288117	17.47658911	0.129372576	25.92945706	4.956542903	0.203751908	6.432928679	24.18388318	5.801299665	31.80119814	13.35971214	22.18874247
L-allo-isoleucine	POS	0.071248906	0.061666814	0.067127399	0.05456962	0.050474182	0.061649121	0.053238197	0.290150278	3.400611883	0.077039984	0.112226081	0.073067729	0.053459022	0.057444402	0.055628017	0.058223803	0.060856698	0.052945951
trans-Ferulic acid	NEG	5.643405534	3.156097239	6.60939404	9.619882629	9.831924122	3.330822645	29.84419636	56.90952933	7.989730099	8.417453075	13.80239453	4.795189742	11.12270587	8.480340086	7.111550699	15.24601017	8.364379474	9.801213552
5-Hydroxyindole	NEG	0.022339052	0.06660264	0.023181199	1.341938174	4.43844323	2.516479604	36.62889502	18.47665456	0.026313945	23.76205353	1.674153639	0.076786558	28.0097364	12.58437463	20.58932345	101.2244192	8.283955503	24.9226824
alpha-Ketoglutaric acid (alpha-KG)	NEG	33.13630911	6.127293526	9.826174458	7.223716103	5.929273999	5.126228875	0.566683269	1.115699919	1.076327269	9.763552678	3.830929217	2.832782493	16.00208291	18.44061962	12.1427581	8.310660739	13.1905993	56.92717127
Thiamine	POS	0.667856886	0.209768065	0.147102658	0.010270611	0.006545757	0.031867665	0.193577985	5.256885026	0.018147505	0.408894346	0.094910825	0.146613752	0.079006421	0.056178234	0.093047671	0.104668101	0.093642323	0.111178005
Phytosphingosine	POS	5.099175715	3.270647585	3.614328592	0.20982394	0.642167485	0.442437509	0.678974561	1.895257944	2.402361788	0.375192737	0.327512164	2.640884213	0.557080018	1.105690131	0.758543425	0.934627298	0.68941338	0.734203849
3',4'-Dihydroxyacetophenone	NEG	1.604369598	0.398064809	0.845850936	12.22771135	12.96357695	7.833761124	8.389281642	26.73933055	0.521197865	4.46655886	7.319925454	1.294484439	9.337107391	5.437613569	3.62614645	15.84467494	6.150714372	9.625077085
(E)-Methyl 4-coumarate	POS	0.154385485	0.067916662	0.3623453	0.007516915	0.070071687	0.036029362	0.113402294	0.11571927	0.114740186	0.101006056	0.06828833	0.298999167	0.156399856	0.184781387	0.047058588	0.146109815	0.085593667	0.058550737
3-Hydroxycinnamic acid	NEG	1.668839479	1.335360587	0.80160011	3.041081692	3.276614887	1.45811915	22.93673353	61.34880754	1.477493425	16.08120149	16.38113837	0.810564103	8.766844556	5.825135945	6.520507445	6.97938185	4.582168152	8.764221206
Hypoxanthine	NEG	2.561850479	3.038900292	0.820921631	1.710730197	1.007842915	1.066375077	1.260365862	3.072446896	0.213363112	0.972351321	1.246786076	0.735087896	1.14933803	1.136888725	1.197975315	3.613390139	0.981159493	1.017951206
Syringic acid	NEG	2.342148744	1.528918549	2.446753268	1.365254651	2.600165137	0.638169092	2.913631591	1.313802785	1.292395857	1.059554369	0.963142286	1.76773041	0.598533388	0.646858239	0.7340956	1.511299608	1.359827223	1.033633406
Isoferulic acid	NEG	5.643405534	3.156097239	6.60939404	9.619882629	9.831924122	3.330822645	29.84419636	56.90952933	7.989730099	8.417453075	13.80239453	4.795189742	11.12270587	8.480340086	7.111550699	15.24601017	8.364379474	9.801213552
NAE(18:2)	POS	0.049627816	0.032568022	0.042782358	0.000678333	0.002675073	0.003011895	0.001719642	0.027630439	0.001536972	0.029176762	0.017069285	0.01932623	0.003634273	0.004138503	0.002526082	0.003154283	0.002301316	0.005617921
4',?7-?Di-?O-?methylnaringenin	POS	0.120855837	0.152771356	0.15548511	0.121120552	0.08910699	0.038628726	0.172739177	0.199223349	0.19523685	0.21852028	0.056301022	0.347008006	0.074569145	0.132576753	0.150489838	0.193855616	0.141308729	0.080360173
Hamaudol	POS	0.023341998	0.017139701	0.015142079	0.073692067	0.059391499	0.022487973	0.054180521	0.048880112	0.089545689	0.130927907	0.017918834	0.076452662	0.022905756	0.051197038	0.071740894	0.096516225	0.051042746	0.012091462
2-Methylcyclopentane-1,3-dione	POS	0.042046064	0.027281194	0.043437611	0.059437603	0.145221879	0.050180415	0.046456248	0.243167136	2.308671523	0.085897752	0.089585105	0.05760615	0.080367877	0.126019595	0.100240929	0.068863824	0.092931149	0.058992657
Mandelic acid	NEG	0.429182228	0.728896574	0.380694406	1.272785741	0.899256947	0.643798486	1.704094303	25.12208436	1.061443157	1.720909368	2.222934718	0.452398438	1.084124551	1.270175344	4.515068044	4.024914304	1.447915674	1.071853562
methyl 2-hydroxy-3-[(2S,3R,4S,5S,6R)-3,4,5-trihydroxy-6-(hydroxymethyl)tetrahydropyran-2-yl]oxy-benzoate	NEG	6.24544114	0.708240181	0.704230145	0.682724793	1.086261157	0.597829355	4.255762029	1.880274871	2.706953852	2.381575857	1.35966318	0.21429912	2.499869964	2.505773874	4.28965747	4.179123287	6.714025977	2.542546457
7-(1-hydroxy-1-methyl-ethyl)-1,4a-dimethyl-2,3,4,9,10,10a-hexahydrophenanthrene-1-carboxylic acid	NEG	0.001460073	0.009840126	3.52728E-05	3.53996E-05	3.72237E-05	3.29767E-05	0.055818046	0.020989218	0.015099856	0.007268798	3.57637E-05	3.07551E-05	0.002832069	6.02226E-05	6.08019E-05	9.40653E-05	5.68477E-05	0.164146766
Hydroferulic acid	NEG	0.406355824	0.51256325	0.3558758	0.563877469	0.190163463	0.149814854	0.494080718	0.711114519	0.330359222	0.616079506	0.211813573	0.328787813	0.460708327	0.390711491	0.342106008	1.975663073	0.620674714	0.48049385
1-(4-hydroxy-3,5-dimethoxy-phenyl)propan-1-one	NEG	6.125866748	7.95956989	4.629466099	1.125545979	1.239673154	0.546567299	5.464816703	2.578178896	0.086868332	2.745514204	3.604854043	8.197881652	5.852917561	6.109320176	6.346514313	8.541936816	7.316116248	5.459649033
Theophylline	NEG	2.929255827	1.998978075	1.461270046	2.316629725	1.969743962	4.022194297	6.333641705	3.609688782	1.076097624	2.837639525	1.097045781	1.883376932	3.693750427	9.587413892	3.773454041	8.761855934	4.13161155	3.686175616
Pseudolaric Acid A	NEG	7.248924095	4.213157379	7.49019358	2.835515863	1.08103734	0.299714361	4.41852881	0.822027238	0.361484159	0.079680757	0.305838615	0.593424648	1.784078162	2.900410956	3.428662623	6.721202692	4.800368982	1.898151695
Isoimperatorin	NEG	76.0432813	19.83828403	129.7669655	109.3977988	144.3396653	104.3956067	236.9980395	79.30233774	19.00283952	78.15794302	59.19225158	62.00182421	103.6785432	203.7136761	169.2517715	293.2641726	189.2776705	167.63759
3'-?O-?Acetylhamaudol	NEG	0.471817879	0.413008468	0.585016822	1.067780084	1.632037876	0.724088967	6.709657599	3.374238306	3.402815799	0.823662684	0.609339301	1.155770655	1.303985532	2.145064628	1.484081864	2.504861103	2.591222106	0.565530636
3-(3,4-dimethoxyphenyl)-8-hydroxy-isochroman-1-one	POS	0.158236656	0.034148458	0.113288196	0.067186776	0.032856336	0.018847821	0.052246479	0.041179602	0.110594248	0.045111154	0.056704161	0.149767688	0.074299254	0.047218827	0.107754813	0.036312559	0.100904505	0.022298656
3-Methylbut-2-enoic acid	NEG	0.887703961	0.595291346	0.600246784	0.694654596	0.877573632	0.759697752	1.546221046	2.348701461	0.520773951	2.186513223	1.924236939	0.547500129	1.542138326	1.892754904	2.331437818	2.053249749	1.180539775	2.01822547
alpha-Ketoisovaleric acid	NEG	1.28669883	0.554920781	0.607914045	0.533897697	0.468647944	1.030365932	1.233847986	5.914950244	0.529107188	2.482986577	1.079674307	2.655705571	0.896907193	0.973207301	0.73072372	1.294709446	0.845130873	0.893972343
2-methyl-3-[(2S,3R,4S,5S,6R)-3,4,5-trihydroxy-6-(hydroxymethyl)tetrahydropyran-2-yl]oxy-pyran-4-one	POS	0.077489988	0.214086201	0.241557965	0.212129076	0.230793609	0.302482791	0.255415573	0.057536105	0.02479649	0.196468003	0.172876231	0.045090143	0.232628442	0.286528388	0.272212578	0.244195228	0.27838991	0.304832119
1-[2,4-dihydroxy-6-[(2S,3R,4S,5S,6R)-3,4,5-trihydroxy-6-(hydroxymethyl)tetrahydropyran-2-yl]oxy-phenyl]ethanone	NEG	6.24544114	0.708240181	0.704230145	0.682724793	1.086261157	0.597829355	4.255762029	1.880274871	2.706953852	2.381575857	1.35966318	0.21429912	2.499869964	2.505773874	4.28965747	4.179123287	6.714025977	2.542546457
3,5-dihydroxy-7-methoxy-2-(4-methoxyphenyl)chromen-4-one	POS	0.133622971	0.079300798	0.184454103	0.011347068	0.012183133	0.007640853	0.069660774	0.057507431	0.034024578	0.587911697	0.036152817	0.046622129	0.016624297	0.017769421	0.011703763	0.102700334	0.011725573	0.094432756
(9-hydroxy-8,8-dimethyl-2-oxo-9,10-dihydropyrano[2,3-f]chromen-10-yl) (Z)-2-methylbut-2-enoate	POS	0.002624963	0.00160147	0.002038782	0.001271756	0.000217284	0.000178734	0.021597553	0.002924209	9.73163E-06	0.012788659	0.001042092	0.000842777	0.000916743	0.008825113	0.00182988	0.001569538	0.001572599	0.006133848
6-[(E)-2-(4-hydroxyphenyl)vinyl]-4-methoxy-pyran-2-one	POS	0.4324131	0.06117244	0.198135312	0.04827515	0.037348453	0.011022509	0.032882507	0.031488206	0.022544553	0.011987118	0.017796566	0.104818942	0.022978368	0.037075055	0.016835229	0.010827988	0.019412136	0.006962658
6-[(2R)-2,3-dihydroxy-3-methyl-butyl]-7-hydroxy-chromen-2-one	NEG	0.058373277	0.021635243	0.096567098	0.275332503	0.304235653	0.159922431	1.30719972	1.06531312	0.534268519	0.106168635	0.123224343	0.074755719	0.185306289	0.270190349	0.28563891	0.440598259	0.19309649	0.09048678
(4bR,5R,9bR,10R)-5,10-bis(4-hydroxyphenyl)-4b,5,9b,10-tetrahydroindeno[2,1-a]indene-1,3,6,8-tetrol	POS	0.001211293	0.002102748	0.001498044	0.00032048	0.002698398	0.00022881	0.0030673	0.001213423	0.008464015	0.000238906	9.01626E-06	0.006400677	0.000410911	0.000451679	9.00871E-06	0.00209734	0.012605398	0.001518817
methyl 1-methyl-2'-oxo-spiro[1,4a,5,5a,7,8,10,10a-octahydropyrano[3,4-f]indolizine-6,3'-indoline]-4-carboxylate	POS	0.018117238	0.000789221	0.002210465	0.145726986	0.017292215	0.078109174	0.082876834	1.342843319	0.018355083	0.122317973	0.120982486	0.024588841	0.051562157	0.132670722	0.010742866	0.035473528	0.032955391	0.127727979
(2R,3R,4R,5R,6S)-2-[[(2R,3S,4S,5R,6S)-6-(4-allyl-2-methoxy-phenoxy)-3,4,5-trihydroxy-tetrahydropyran-2-yl]methoxy]-6-methyl-tetrahydropyran-3,4,5-triol	NEG	5.118297016	0.811918077	1.038568602	2.403386579	1.616790605	0.97787293	2.995392277	5.471665923	1.719899089	5.0234578	1.222882578	0.185615688	3.170299947	11.56364033	12.90701298	15.9419686	0.655334766	2.135941694
8-acetyl-7-hydroxy-chromen-2-one	NEG	0.125812307	0.029220398	0.015667863	0.25857163	0.367097957	0.058246124	0.964594012	0.548983432	48.39088032	0.473386557	0.52646641	0.031299749	0.49804575	0.132007097	0.25479094	0.486310297	0.163781477	0.084240684
3,4-Dihydroxyphenylglycol	NEG	0.339010109	0.492430633	0.265668964	1.077463455	1.838495664	0.81306729	3.822581835	25.41574883	0.720389368	9.504625363	5.768688234	0.217125317	3.562853919	5.039381849	8.618320239	4.737770209	5.590766959	4.551227211
Deoxyelephantopin	NEG	13.27046624	1.860701009	5.611793321	0.922473399	0.590789177	1.196469822	4.096470675	3.539762236	0.162411972	0.568022535	20.93661395	0.321591662	1.17471378	6.211131111	3.480229132	7.585097933	20.77809854	2.177790392
Uridine5��-Monophosphate/UMP	NEG	0.902746851	0.815842463	0.382084039	1.895952203	0.825056451	1.133326421	1.922829597	4.086963908	3.051576514	6.15801413	3.243280857	1.663923404	2.55791621	2.25728722	1.952017233	2.190120683	0.500016026	1.5113314
(1R,8S,9S)-8,16-bis(4-hydroxyphenyl)tetracyclo[7.6.1.02,7.010,15]hexadeca-2(7),3,5,10(15),11,13-hexaene-4,6,12,14-tetrol	POS	0.001211293	0.002102748	0.001498044	0.00032048	0.002698398	0.00022881	0.0030673	0.001213423	0.008464015	0.000238906	9.01626E-06	0.006400677	0.000410911	0.000451679	9.00871E-06	0.00209734	0.012605398	0.001518817
[(3S,4R,8R,9E)-10-methyl-5-methylene-6,14-dioxo-7,13-dioxatricyclo[10.2.1.04,8]pentadeca-1(15),9-dien-3-yl] 2-methylprop-2-enoate	NEG	13.27046624	1.860701009	5.611793321	0.922473399	0.590789177	1.196469822	4.096470675	3.539762236	0.162411972	0.568022535	20.93661395	0.321591662	1.17471378	6.211131111	3.480229132	7.585097933	20.77809854	2.177790392
Cortexolone	POS	0.210960624	0.177773338	0.094267248	8.15196E-06	0.00108674	0.00519788	0.010306739	0.004472363	0.012770869	0.004992709	0.00331726	0.075378782	0.003064169	0.003076686	0.000925404	0.007440109	0.002826802	0.003689697
5-Hydroxy-3,7,4'-trimethoxyflavone	POS	0.029738793	0.008799137	0.018010822	0.041583095	0.070276172	0.012268333	0.039260254	0.062460336	0.093280394	0.019242168	0.019408266	0.028855665	0.014770678	0.032833259	0.013453771	0.014440157	0.024334153	0.009632893
Methyl caffeate	NEG	9.058575668	11.80843013	2.552250985	3.326374279	11.21085142	5.608583997	17.13702661	16.50426622	1.488181033	42.31310804	21.97362956	5.094912365	25.14413542	25.00188312	13.00830634	20.55726651	19.77785916	23.07616554
Xylose	NEG	1.246931769	0.865143704	0.581494169	0.548172054	0.653559418	0.451517355	1.226592668	14.7354401	0.805155325	2.30229379	1.513282346	0.758105226	1.687561129	1.405657425	1.215461467	1.77996641	0.942726414	1.41755999
Matairesinol	POS	0.139426549	0.106796575	0.157890942	0.025763748	0.092500015	0.022435311	0.053104764	0.033482451	0.020296489	0.126778286	0.054146869	0.195273421	0.127928707	0.062187704	0.06486677	0.019657566	0.046333833	0.037295032
4-Methylumbelliferone	NEG	0.071500718	0.070990305	0.025252985	0.243197075	0.3760796	0.093851767	0.17326132	0.132788091	138.9390286	0.160112949	0.078601227	0.050987117	0.131828977	0.136088682	0.114477392	0.170592114	0.080718703	0.114286971
5-ketocaproate	NEG	3.43785324	0.965475176	1.844030968	1.12278478	0.650933081	0.363113119	0.935361277	7.658259753	1.626584029	4.40875878	2.405168141	8.756300573	1.528961286	1.243533578	0.884033644	1.580536966	1.052260018	1.061701012
(E)-3-[4-methoxy-2-[(2S,3R,4S,5S,6R)-3,4,5-trihydroxy-6-(hydroxymethyl)tetrahydropyran-2-yl]oxy-phenyl]prop-2-enoic acid	NEG	0.133517382	0.08456051	0.02270613	0.6161683	1.642449936	0.632812798	1.14735236	1.515445675	0.082845838	3.139340458	11.82960294	0.130022333	2.647235604	1.349160465	0.287087105	1.084570454	2.017398757	3.592156404
(2Z,4E)-5-[8-hydroxy-1,5-dimethyl-3-[(2R,3R,4S,5S,6R)-3,4,5-trihydroxy-6-(hydroxymethyl)oxan-2-yl]oxy-6-oxabicyclo[3.2.1]octan-8-yl]-3-methylpenta-2,4-dienoic acid	POS	0.110581252	0.142412643	0.123017484	0.048539988	0.026769531	0.034224234	0.038744128	0.028954486	0.001237449	0.083911089	0.093381837	0.123161539	0.078501299	0.04566948	0.06705883	0.081101779	0.098953474	0.075144676
7-Ketolithocholic acid	POS	9.86348E-06	8.98617E-06	9.98429E-06	0.002477985	0.000169244	8.48237E-06	9.01798E-06	1.09243E-05	3.836336151	9.80769E-06	9.01626E-06	9.74847E-06	9.4236E-06	9.90383E-06	9.00871E-06	9.61708E-06	9.20786E-06	9.11064E-06
Methyl rosmarinate	NEG	0.260501995	0.109942733	0.174345025	0.259209894	0.981652611	0.13606861	0.486352148	0.536529327	0.257851476	0.487083839	0.355700346	0.273393285	0.338124278	0.917370453	0.975872644	0.825413455	1.857524713	1.744725741
7-Methylxanthine	NEG	0.413505246	0.28897108	0.32054535	0.238099903	0.065718479	0.08758446	0.133457567	1.449314267	0.083920232	0.532520444	0.417538147	0.198078096	0.430734719	0.472660527	0.230020277	0.219207502	0.100949404	0.257918599
1-Methylxanthine	NEG	0.098113884	0.175593041	0.16135825	1.032469044	0.870607623	1.383480167	4.044907586	3.518238802	0.018012795	6.387036359	3.60744377	0.077280597	5.374790487	4.868016747	4.632911025	3.598603223	2.400217279	3.741213428
Kaempferol	NEG	0.012829883	0.000997395	3.52728E-05	0.020769623	0.004678334	0.004891723	0.014259694	0.039181076	0.086140365	0.025740294	0.005000719	0.047506382	0.029081664	0.088586258	0.045199942	0.006945203	0.045774	0.109583634
Cassiaside C	NEG	0.462793071	0.15178463	0.271365924	1.68131634	2.170516047	4.200586314	1.170380869	0.298849516	0.112924794	0.255043334	3.745218174	0.116720105	5.794071218	0.344016407	2.838565797	5.56685378	4.858678673	0.09030024
Rubrofusarin gentiobioside	NEG	0.462793071	0.15178463	0.271365924	1.68131634	2.170516047	4.200586314	1.170380869	0.298849516	0.112924794	0.255043334	3.745218174	0.116720105	5.794071218	0.344016407	2.838565797	5.56685378	4.858678673	0.09030024
Purine	NEG	2.490769294	1.851074416	1.868420103	0.430047877	0.714428285	0.292456519	1.565293655	54.6164845	1.052459385	11.79065818	3.185802668	1.450898984	2.630239853	3.5936215	5.007397704	11.7848277	3.4034932	3.626161388
Ailanthone	POS	0.768257296	1.610917387	2.393805898	0.107803741	0.162969818	0.256445041	0.277486914	1.818328652	0.00380767	0.173594339	0.044579109	1.111825998	1.268585103	0.433332044	0.083509012	1.223895197	0.754448028	0.296202845
4-hydroxy-4-[(E)-3-hydroxybut-1-enyl]-3,5,5-trimethyl-cyclohex-2-en-1-one	NEG	1.478005639	1.183754931	1.835611635	1.379133171	0.990638477	1.254139141	1.737572658	1.33481284	0.544021123	1.05498471	0.648594688	1.318447746	1.39086368	1.45761267	1.518046912	2.761025496	1.726684159	1.360818203
2-Methylbenzoxazole	POS	0.026157947	0.234329164	0.027511423	0.01043818	0.165239395	0.053696083	0.043771661	0.024566081	0.01261981	0.021445453	0.009812665	0.237055155	0.049808599	0.017105969	0.033971611	0.405021572	0.030014923	0.04936336
Ethyl_isopropyl_ketone	POS	0.800987287	0.730415795	0.867427572	0.688707634	0.673799763	0.690758867	0.769205394	0.162321713	0.821707183	0.81358442	0.712560721	0.838707697	0.756301888	0.854226154	0.776263693	0.8380214	0.785725459	0.763890667
alpha-Pyrufuran	POS	0.256325668	0.061603352	0.381012166	0.030398283	0.077039476	0.017657401	0.127477371	0.158910753	0.253292976	0.031916793	0.02612574	0.048418807	0.12431123	0.169503067	0.062559283	0.100518593	0.110494144	0.053566268
Batatasin_I	POS	1.835886781	0.842858487	1.609957429	0.253316864	0.755820765	0.282614658	0.767655152	0.43793942	0.517646129	0.334403445	0.615171674	1.643397939	1.158005829	1.481976633	0.817643641	0.960411602	1.056415817	0.852258735
1,2-Bis(4-hydroxy-3-methoxyphenyl)ethylene	POS	3.753866486	1.299759332	3.453422583	2.565769178	1.459872929	1.679880795	1.845357723	0.904301015	0.344628963	1.411445329	1.131228747	4.506768757	2.261210549	3.902101422	1.418304514	2.018584985	2.328570507	1.251464797
7-HYDROXY-8,4'-DIMETHOXYISOFLAVONE	POS	4.57988466	3.96905016	8.456544359	6.697724482	2.05981926	1.702773435	3.601455177	1.010841067	10.16426412	2.03467533	1.453303684	6.161059797	6.500304333	2.856614793	7.166430957	1.681257475	3.481557702	1.879220511
Echimidine	POS	12.36367599	5.627092502	11.00632261	0.111476838	0.010013697	0.207313145	0.171387634	2.814232539	0.015899757	1.532950345	0.36546542	2.319307043	0.041132746	0.255278212	0.064112724	0.254840705	0.345781076	0.125793645
Lathodoratin	POS	0.092434112	0.184231218	0.100849515	0.154692486	0.434276079	0.159363051	0.202405503	0.112328921	0.043567772	0.251602071	0.451472351	0.015467193	0.697212452	0.512333545	0.516085157	0.170650976	0.148165249	0.641516179
Bis(4-hydroxyphenyl)methane	POS	0.031873123	0.029454855	0.036124804	0.093934708	0.084812551	0.095947923	0.299663937	0.456471508	0.057566936	0.400829786	0.151919191	0.037881874	0.340299935	0.184734915	0.311148796	0.346431169	0.391286498	0.321124306
PICROTIN	NEG	0.042921026	0.039196601	0.063000035	0.0776499	0.100087537	0.123461989	0.381759924	0.366284488	0.156161913	0.159813053	0.079100275	0.071277534	0.177897041	0.01609582	0.153741146	0.380592342	0.128648433	0.007410422
Vasicinol	POS	0.039729592	0.081244252	0.033475738	0.155279518	0.044945233	0.032742861	0.040445186	0.727953804	0.030998561	0.341429367	0.719724514	0.368669046	0.031256982	0.034181203	0.038969842	0.051846352	0.045245634	0.027342468
Piperidine	POS	2.395733681	1.337164641	1.61866241	0.686928271	0.171520588	0.282267385	0.402844611	19.20206642	2.579579692	4.804615602	7.591179862	4.386699791	0.280247451	0.294105237	0.164629653	0.141808888	0.096963899	0.176453028
5-HYDROXYMETHYL-2-FURANCARBOXYLIC ACID	POS	0.317677932	0.258520059	0.231748178	0.216075294	0.239702704	0.238055215	0.261295599	0.297620159	0.279635905	0.246177535	0.231855901	0.209355809	0.233351135	0.293911369	0.233714287	0.302645566	0.220172727	0.259255528
CROTONIC ACID	NEG	0.891131192	0.639969421	3.52728E-05	0.839809234	3.72237E-05	0.585075684	0.935119449	0.701246289	0.369052007	1.089753135	0.574650577	0.604281304	1.072464796	0.727003443	0.588770632	1.809279233	0.769083811	1.257906055
Pinolenic acid	NEG	0.55712602	0.288834228	0.640193204	0.147759976	0.217064129	0.182361604	0.262861257	1.072066518	0.140231662	1.356233651	0.475301782	0.188137092	0.359871793	0.413975149	0.318540967	0.49749089	0.225021286	0.40942407
Methylacetate	NEG	0.969550501	0.391841662	0.220883734	0.664789461	1.165317039	0.246466715	2.020189551	3.008952912	1.035907951	1.949513852	0.304538117	1.142867388	0.730204193	1.777800979	0.766078339	1.346164993	1.964819891	0.691790127
TIGLIC ACID	NEG	4.195840934	1.348590315	6.959619417	2.291869492	2.653320251	2.01064838	5.786618572	6.687193011	1.995199873	0.927848676	2.23161232	3.051109838	4.969878716	3.623008473	4.988466935	8.230152937	4.483520709	5.037303962
Isobutyric_acid	NEG	1.478732692	0.232716599	2.043707771	1.377574018	2.410180788	1.4973574	2.903612476	2.399366819	3.367758324	2.115123202	1.565974546	1.329431573	2.11680825	2.89561438	2.217720461	4.385821256	2.492374775	1.248400682
ISOPALMITIC ACID	NEG	6.857113422	3.849019071	4.276999529	8.051206689	4.091030695	3.419200232	3.004687487	12.26378165	9.286989774	12.71475301	4.782262457	3.55810988	6.68646929	5.829908568	6.077073516	10.34006392	9.202075452	5.978974732
(Z)-6-Octadecenoic acid	NEG	1.267265379	1.304084206	2.241390287	2.739736633	2.915208379	1.777457493	3.223058693	6.889847438	6.260471578	2.415580228	1.168023601	1.241149869	1.989143199	2.502231245	3.157900033	3.383716393	1.803874119	2.619127947
Koparin	NEG	0.200213429	0.039138282	0.247409541	1.575629491	2.594595661	0.410700966	3.845464464	6.676122646	3.372014568	1.497107656	0.974423825	0.636621984	1.035679398	1.010573155	0.593880553	1.911376614	0.697110853	0.262319586
(S)-Equol	POS	0.011523654	0.002906782	0.015246437	0.010226005	0.01242102	0.008268981	0.005556666	0.008687122	0.009453053	0.006655651	0.006423568	0.015642837	0.011575095	0.011067597	0.011894986	0.012811107	0.013209048	0.010213597
Bergapten/Heraclin	POS	0.053447181	0.042851396	0.13098862	0.075719154	0.106103738	0.066395562	0.063880588	0.038495757	0.020595579	0.033046186	0.039103163	0.080486231	0.040392949	0.080535694	0.072266022	0.086968177	0.070634763	0.077354873
Arborinine	POS	0.012699567	0.004101765	0.013409326	0.005485503	0.008004464	0.004375049	0.005085541	0.035128608	0.005889379	0.066086649	0.093323744	0.021667208	0.004604907	0.008910701	0.005273909	0.00256989	0.005020628	0.004400033
Phthalic anhydride	POS	0.094445333	0.073203629	0.098892944	0.371788083	0.374845667	0.172868055	0.051297649	0.347896764	0.298547787	0.170446589	0.067613762	0.060610231	0.067080941	0.174411615	0.084749761	0.062142637	0.076776674	0.081096917
Xanthotoxin	POS	0.124803961	0.13431443	0.227566655	0.159562762	0.219552148	0.187092845	0.17270852	0.07207438	0.073036269	0.077939836	0.129647138	0.176845169	0.109306931	0.148742826	0.139486458	0.193842471	0.159871894	0.130986759
1,7-Dihydroxyxanthone	POS	0.465680357	0.143420568	1.036086607	0.881432065	1.050396545	0.655340415	0.724821383	0.330778226	0.223955884	0.291364265	0.274066461	0.643292309	0.330087153	0.88947926	0.782784138	0.923397213	0.925787241	0.632242632
Pterostilbene	NEG	1.575217071	0.865588245	1.794000507	1.19355683	1.617313404	0.77155244	1.598099611	1.383581825	0.415184562	1.479176192	1.004972052	1.179715582	1.004023773	2.779493848	0.867053952	4.208165507	3.363467203	2.054033066
Alkannin	NEG	355.2800225	181.714541	480.735061	390.2147258	559.146112	295.1182893	1682.738182	575.883182	162.5288468	212.5201855	194.7793732	452.1726332	620.9805532	903.4829267	608.4171293	1893.077171	1419.850829	805.5135717
2-Methylpiperidine	POS	0.116555781	0.100506729	0.125951125	0.099775755	0.046047376	0.107787572	0.082372553	0.12047481	0.111924775	0.112754211	0.105453091	0.110835656	0.111787792	0.117465165	0.107066862	0.12166413	0.112086535	0.100457798
ANGOLENSIN_(R)	POS	0.162655332	0.100131382	0.148882243	0.178186206	0.164538608	0.107031415	0.162208694	0.128798076	0.080811294	0.221997815	0.069914803	0.211690911	0.140565063	0.275847688	0.174289302	0.216797313	0.199680943	0.112857683
isorhamnetin	NEG	13.77957595	4.014403593	0.075945252	24.9026666	0.641305975	0.113584566	2.296192554	2.086752581	3.351584369	0.704057155	0.513192033	0.272978469	0.247845149	0.280012629	0.454492247	0.783891619	0.761628681	31.04373939
Formononetin	POS	2.004046629	0.845368531	4.341501697	3.463467106	4.567110173	2.066518518	2.608186659	0.625947312	0.245715163	1.449520647	1.27075997	1.917789819	1.80846078	3.920422984	3.325377374	3.801603442	4.033924963	3.319061424
Eleutherin	POS	0.543452566	0.583665302	0.99063103	0.240423755	0.140067363	0.077154918	0.26300064	0.163888007	0.204508072	0.640865906	0.303704392	1.605906003	0.23589019	0.877627911	0.655202975	0.586658097	1.64316039	0.188364804
Cryptopine	POS	0.002062197	0.000209678	0.010309347	0.777592667	0.118416067	0.030674852	0.015209185	0.01695195	0.002260997	0.032161639	0.146550519	0.005972795	0.11804356	0.129462198	0.042904099	0.008594108	0.003174027	0.08733944
Linderane	POS	0.078883156	0.027745995	0.031019983	0.09982435	0.217853487	0.060143277	0.097231001	0.213028953	0.070621305	0.690788611	0.046166868	0.055099953	0.337859599	0.324849214	0.489428783	1.009584244	0.151523004	0.098992338
Nordihydroguaiaretic_Acid	NEG	0.829770339	0.453005462	0.88443491	2.073966033	0.788565531	0.938609376	0.356001943	2.351928416	1.481019067	0.220407592	0.169432133	0.467060986	0.735633011	1.764459302	0.381785725	0.627643098	0.748182618	0.966701361
FLAVANONE	POS	0.14948868	0.05852659	0.163077762	0.099540528	0.092655121	0.053512268	0.088407742	0.030143928	0.022189035	0.025941947	0.031208407	0.160844125	0.105324343	0.114963549	0.056088189	0.094863696	0.107395029	0.047385317
Brazilin	NEG	6.483839987	2.243047341	4.174415121	7.673456376	7.446575294	4.089873114	17.62513747	10.66469444	2.805013971	5.201534531	3.35140076	7.306079866	7.183706974	11.26917983	5.622973904	14.74469069	9.169694479	4.07900642
ROBUSTIC ACID	POS	0.08507762	0.08059722	0.054747437	0.027566238	0.050731889	0.046833773	0.168818575	0.113377569	0.10629209	0.098356264	0.053305383	0.08238421	0.299504934	0.261466172	0.198966697	0.215549733	0.73066297	0.175478721
beta-Lapachone	POS	0.246354441	0.098731616	0.292623117	0.222756087	0.077879115	0.064526411	0.174666131	0.063279191	0.271406976	0.10679867	0.099757901	0.333388897	0.188741602	0.085898173	0.208821176	0.089060835	0.145400557	0.076692311
Alpinetin	POS	2.817954682	3.072462643	2.519233627	2.156021094	2.84770082	1.912911854	1.681552804	3.912370241	2.487620943	3.714340973	2.548529687	3.450615452	1.107011383	3.888955554	3.527208986	3.385026151	2.604202199	3.526936241
Farrerol	POS	0.291348179	0.502011297	0.604402416	0.33166886	1.52333147	0.167117776	1.869598843	1.496549376	1.533662909	0.595242553	1.069220962	0.588308803	0.467136077	0.406258221	0.690169994	0.659800718	0.635564491	0.219293207
salsolinol	POS	0.045854788	0.040050569	0.108840478	0.048719309	0.121742178	0.038639873	0.021819607	1.883100815	0.150566044	0.030683307	0.062048815	0.015403149	0.023003088	0.037810538	0.044920391	0.028543224	0.021105825	0.016133467
Coumarin	POS	0.005372336	0.010090827	0.002382808	0.026339067	0.09155289	0.117738233	0.674332075	0.423461163	0.01012109	3.345371706	1.461477326	0.004501435	0.900130421	0.975012983	1.017516877	0.240157559	0.606181951	1.943219905
isoliquiritigenin	POS	0.051517556	0.048716759	0.001564761	0.033213334	0.031365509	0.030805322	0.044409631	0.055441057	0.024310204	0.064995129	0.032692218	0.057139558	0.040470775	0.078538591	0.055402139	0.051325959	0.060956678	0.052201128
Protocatechualdehyde	NEG	2.620022122	2.259382707	2.567110831	8.925251385	22.24163354	4.78513378	31.19586603	30.83165853	13.53746679	19.70912545	19.70574401	3.219361608	3.405117059	5.858379804	4.797202269	8.030460809	5.221699217	4.449853745
Propyl gallate	NEG	0.963201884	1.256737419	0.680038263	0.241240556	0.273694227	0.152305386	0.791653585	0.746523485	0.598004678	0.612108974	0.248750112	0.799442598	0.509028135	0.456717284	0.533089075	0.787287941	0.827029776	0.622635882
Lycopsamine N-oxide	POS	195.0129127	29.70980805	88.78501513	134.8977271	8.435297476	13.87894094	215.6291217	150.0048243	1.085152512	4.400372671	1.64695275	5.792347024	30.60128606	28.46070888	6.503623473	8.845550973	24.55221289	2.312612103
o-Anisic acid	POS	0.113609765	0.382230906	0.075152615	0.405929603	0.046138281	0.411352327	0.421010584	7.560878756	0.096353577	0.300698691	0.418623343	0.384392531	0.251110921	0.097392567	0.183429962	0.588100672	0.065911369	0.492054596
Maltol	POS	1.660290056	2.86514701	0.33988791	1.973908728	1.135538047	2.046839412	1.161252831	1.131394931	1.345223859	1.696601902	0.781811	1.505576321	3.81735187	2.852875074	2.930313237	1.074863605	2.351181905	2.78841894
Kainic_acid	POS	0.158394852	0.505571119	0.277943493	0.058928758	0.394317388	0.388298519	0.255616529	1.449785206	0.02429485	1.78722142	0.376474146	0.26604138	1.301805083	0.406625152	0.410256285	1.024678764	0.511787558	1.337207297
Isobutyryl shikonin	NEG	8.861463735	5.788916884	9.28344015	9.861659161	12.30085592	9.630212079	19.27723691	14.04983258	3.693620281	14.90427244	10.16126378	10.00710167	12.93199814	24.74777854	16.42086121	34.24248459	16.79704977	17.7736814
Butyl isobutyl phthalate	POS	0.053385545	0.096851541	0.087936794	0.060469974	0.037443277	0.039254467	0.07487622	0.017376121	0.059739949	0.060494969	0.055273331	0.083459588	0.05236953	0.05960193	0.04610075	0.063983581	0.149238385	0.047845202
Cis-Aconitic?Acid	NEG	7.028870044	3.407446107	2.771642314	0.172562903	0.087963322	0.386563564	0.517583359	0.710632977	0.370752739	0.8531374	0.153741225	2.541359103	0.385441595	0.559616199	0.265367466	1.048958335	0.092014076	0.479569487
Corypalline	POS	0.287768066	0.596813086	0.341961203	0.374689826	0.31446434	0.332446161	0.406783844	0.469316093	0.305499869	0.435598124	0.404723836	0.612812758	0.597911239	0.395203684	0.605110562	0.395722458	0.601506135	0.399265379
Ohioensin-A	POS	0.032898976	0.038828581	0.004584589	0.010440442	0.005848451	0.006867761	0.010744217	0.010825715	0.029210793	0.001425299	0.015307201	0.019373669	0.005008216	0.033726727	0.054804264	0.031051115	0.022356523	0.007813378
7-Methylrosmanol	POS	0.00673063	0.001332656	0.010342245	0.000287741	0.001756008	8.48237E-06	0.001427155	0.004565009	0.000571888	0.00597262	0.01096946	0.100837697	0.009425885	0.054260231	0.006197517	0.004049002	0.005258846	0.002491016
Cuscohygrine	POS	0.42608039	0.414435645	0.426558586	0.363104862	0.348384325	0.39212984	0.393443151	0.465071581	0.376989731	0.428564348	0.398825606	0.445945262	0.411129512	0.426760483	0.406767869	0.410539345	0.384276798	0.417359908
Latifolin	POS	0.328832786	0.133758022	1.045970044	0.144635439	0.202953376	0.138404828	0.145871917	0.183238786	0.23361349	0.582683172	0.117520398	0.515719465	0.383470511	0.651895017	0.255721368	0.5217431	1.751604283	0.205843076
Senkyunolide A	POS	0.01843451	0.012165468	0.033148756	0.002720831	0.006728016	0.004941947	0.010909622	0.019051376	0.059234034	0.017425156	0.005820704	0.021163345	0.009592831	0.007437946	0.005152645	0.009049271	0.007437005	0.007482195
2-Butylfuran	POS	0.014793535	0.011077674	0.009656092	0.006618132	0.006338374	0.007008407	0.008197118	0.011125502	3.653891638	0.008556093	0.008260051	0.011491938	0.00760725	0.007704491	0.007447633	0.0063078	0.008083052	0.00715846
Lacinilene_C_7-methyl_ether	POS	0.119303845	0.032027748	0.262516464	0.716398466	0.625328706	0.79122205	0.454038724	0.589209165	0.066328927	0.703169781	0.245347483	0.19266538	0.534823113	1.095454905	0.381740852	1.249383104	0.407259634	0.395396134
Moracin_L	POS	0.001903964	0.000265534	0.003400873	0.001119581	0.003554299	0.000182326	0.003700586	0.001260082	0.005470833	0.003943107	0.000578457	0.00562398	0.000535477	0.001285588	0.000488197	0.00111078	0.001808813	0.000623005
Clausenin	POS	2.821344787	0.993002339	2.689864899	0.037756008	1.292838774	0.250415621	1.435876465	0.485683936	0.295379069	0.338340243	0.514732528	3.26912214	1.718242937	2.034231272	0.75500006	1.667744358	1.300802919	0.869633141
Pinosylvin_methyl_ether	POS	0.877489982	0.283069821	0.738213099	0.539312929	0.302742117	0.358757144	0.37836675	0.180868224	0.023468151	0.283872109	0.241020509	0.775946659	0.277602941	0.827359526	0.203522976	0.349027489	0.371705786	0.232188819
Pinostilbene	NEG	5.984133865	1.80612655	3.061706993	4.847606572	2.559145999	2.985143297	6.35438337	3.327512876	0.954965744	3.808650249	2.111941571	4.651463751	5.874263442	8.844470025	3.073719948	7.218936552	4.215020887	3.021890982
(R)-5-Hydroxy-2,4-dimethoxydalbergiquinol	POS	2.353181922	0.032632833	2.080078284	1.796885799	2.300834214	1.460318519	1.444776715	0.429812774	0.238944986	0.242974146	0.046907143	2.959404278	1.092675469	3.090175315	2.793392259	2.685128794	2.055405286	0.019678199
Deoxylapachol	POS	0.230395169	0.134599581	0.212142496	0.073953112	0.068947908	0.05109988	0.265561415	0.046011609	0.02139419	0.039680471	0.02620494	0.291089361	0.050849033	0.03605973	0.040597258	0.082447367	0.060904883	0.034763237
8-Prenylnaringenin	POS	0.198354348	0.169066946	0.346104789	0.289727223	0.08180536	0.066780296	0.164262835	0.057193374	0.435774558	0.091578288	0.058449381	0.267840853	0.320986454	0.147750595	0.332661885	0.079525564	0.159428482	0.092297473
D-Cathinone	POS	0.36955485	0.282398563	0.972195568	0.03503407	0.188670459	0.06223816	0.09035331	1.851587736	0.008693438	0.367365852	0.159745519	0.357936065	0.242824118	0.505235428	0.399625644	0.240946164	0.288643717	0.7664934
Triacetin (C2:0)	POS	0.183040483	0.206643838	0.175854234	0.223654548	0.167272615	0.198891896	0.145124829	0.158805817	0.193336463	0.144530739	0.146238228	0.222954494	0.136913308	0.151266546	0.155585238	0.152943895	0.155636298	0.154941376
Toxol	POS	0.14838431	0.148642156	0.142749469	0.037815021	0.08987539	0.04941269	0.059694798	0.126130335	0.061785246	0.197054567	0.289874729	0.228152579	0.208225363	0.22683658	0.193608126	0.131809033	0.146033905	0.154700588
ORSELLINIC ACID, ETHYL ESTER	POS	0.083107756	0.192948618	0.078013708	0.035043003	0.026466083	0.024325949	0.047127306	0.100040732	0.354850493	0.090772198	0.039680224	0.109238471	0.063057407	0.049538058	0.08010799	0.038161385	0.079625555	0.067467734
N-Methylbenzamide	POS	0.056746533	0.044156176	0.103866191	0.022133033	0.026474187	0.023583746	0.02917649	0.578302303	0.01958793	0.090368807	0.036115797	0.04848204	0.056616305	0.078102096	0.068442151	0.056731142	0.049305504	0.131217606
N-Methyl-2-pyrrolidone	POS	0.221655594	0.189398607	0.202919367	0.092363809	0.270882209	0.232456079	0.110203675	0.169780531	0.526214706	0.20689645	0.176798934	0.216959771	0.198710599	0.192218042	0.219705964	0.234817379	0.211073213	0.217504106
5-Hydroxy-2-methylpyridine	NEG	0.147407114	0.603333979	0.128216951	0.102200801	0.631137097	0.125009193	0.679442686	0.345832009	0.079804052	0.198088098	0.100640566	0.885541697	0.565430782	0.212543334	0.244856686	5.430057788	0.337765225	0.53268967
Ephedroxane	POS	0.228511865	0.139485856	0.025788552	0.116664724	0.145431085	0.067968879	0.169064246	0.290319179	0.037657168	1.225135452	0.75791205	0.354280745	0.205965868	0.232016931	0.159633192	0.565272346	0.052944412	0.169533223
Succinic_anhydride	NEG	2.459864857	1.830370559	1.081162176	1.256973675	1.31516605	1.853031793	4.68314383	8.78025587	0.662875598	13.43844604	6.964271078	0.578118158	6.176358127	7.990644059	6.226594344	6.875795908	2.093230054	5.610218729
(R)-Campholenic_aldehyde	POS	0.686543784	0.38543587	0.717378482	0.107503101	0.328855668	0.339213338	0.646367665	0.574149653	0.70237281	0.419848637	0.335264677	0.365190461	0.643244578	0.422200535	0.399081927	0.488001792	0.374722166	0.144876787
Methyl acetoacetate	POS	0.060769901	0.073109717	0.051221725	0.040247296	0.051729993	0.037771897	0.045550832	0.0827268	0.083693078	0.051142243	0.039940078	0.095192594	0.043083468	0.070679141	0.054202048	0.063229742	0.071974232	0.075221375
3-[5,7-dihydroxy-2-(4-methoxyphenyl)-4-oxo-2,3-dihydrochromen-3-yl]-5,7-dihydroxy-2-(4-methoxyphenyl)-2,3-dihydrochromen-4-one	NEG	0.168640111	0.093919152	0.049526727	0.049571515	0.058284209	0.142117296	0.311726634	0.612051675	0.107548099	0.212391806	0.15642238	0.089250137	0.310913474	0.218880913	0.106637805	0.262019133	0.117248825	0.080790873
Corymbosin	NEG	0.005739964	0.239607466	0.03803392	0.454876239	0.659029776	0.519698707	0.33680458	0.001956242	0.194440962	0.498649179	0.484083275	0.056234694	0.045016956	1.430874678	0.046206726	0.090225068	0.108156964	0.02012511
12-Oxo-phytodienoic acid	NEG	0.124382481	0.053926898	0.044777572	0.03828615	0.099522693	0.080756142	0.178987242	0.237943296	0.082510282	0.409622138	0.245640869	0.014935342	0.265067269	0.188703649	0.172092275	0.091620009	0.022314126	0.158410272
BUTYLATED HYDROXYTOLUENE	NEG	0.113650455	0.086045735	0.069552505	0.305962918	0.16142872	0.112877166	0.197725901	0.32519339	0.088289237	0.186857519	0.104985093	0.1136097	0.227614702	0.230431789	0.246894387	0.249431091	0.298033538	0.236591452
9-Hydroxy-10E,12Z-octadecadienoic acid	NEG	2.163671222	1.572840535	1.318945908	0.484343495	0.682259833	1.006636312	1.193966385	4.220110907	10.07207839	2.975588532	1.160984792	0.532476171	0.851115621	0.613287423	0.421238756	0.834636764	0.285167448	0.708269798
Visamminol	NEG	0.113729319	0.081782558	0.087641346	0.169751634	0.1923761	0.141837964	0.384975108	0.736749031	0.496661791	0.297467745	0.140599017	0.103678157	0.225753868	0.192965693	0.168551776	0.361566328	0.303082695	0.207708433
Licoflavone B	POS	0.007765596	0.002913115	0.009776814	0.007605706	0.00343263	0.001372699	0.012541989	0.026546579	0.023715271	9.80769E-06	9.01626E-06	0.014518231	0.0004208	0.011968911	0.043745445	0.024951577	0.025579833	0.001964087
Archangelicine	POS	0.000215404	8.98617E-06	9.98429E-06	0.048424338	0.008187539	0.009132699	0.028109222	0.040756928	9.73163E-06	0.011961366	0.033140712	0.000282642	0.008053253	0.004321665	0.002798668	0.004099609	0.003338327	0.006679883
Chalepensin	POS	0.173126201	0.147151462	0.208083215	0.2986319	0.326606901	0.122869992	0.298352241	0.188305436	0.169393668	0.189698901	0.079913531	0.295011717	0.155326532	0.341371327	0.831877614	0.726798687	0.393347693	0.180956565
Cyclohexylamine	POS	0.115477676	0.09907974	0.125980152	0.105821709	0.107367364	0.098094137	0.11192409	0.127528666	0.188680109	0.111795948	0.108466521	0.074118394	0.292345742	0.127489662	0.111276722	0.125970421	0.113951235	0.107589661
1,2-Benzenediol, 4-[3,5-dihydroxy-7-(4-hydroxyphenyl)heptyl]-	NEG	7.812233805	0.595785205	3.78455822	3.221218491	4.054413901	2.196090548	6.322398946	5.650879112	0.061080596	10.19545065	1.266204261	1.622872266	15.43214575	14.10155726	15.17017408	34.86300214	12.42600029	9.122359333
Embelin	NEG	2.463314981	1.684928393	1.421776007	1.485804198	1.928995266	2.316170716	4.277787269	5.844711566	1.775252046	5.543610403	3.332789676	1.716500688	4.70244445	4.579336253	3.957713906	5.380286787	2.798265827	5.8889478
Equol	NEG	1.111024121	0.735893803	0.601364491	3.254747736	2.993680984	3.185689477	2.105551163	1.985272838	0.565729572	1.55924353	0.772409333	1.335929995	0.805353936	1.951731155	1.502765883	2.4015934	1.31872855	0.935917798
Picrotoxinin	NEG	0.134566511	0.056950638	0.568059517	0.794124246	0.779362434	0.428682995	2.826286432	1.702702472	0.201238011	0.189647404	0.066566392	1.545834666	2.282284017	3.534428788	1.908833241	3.019928883	4.198285528	0.377214462
Isopimpinellin	POS	0.228670054	0.423603567	0.28619102	0.202330209	0.144942559	0.202864238	0.104639505	0.008637493	0.042824562	0.021288043	0.026921908	0.199885122	0.051810831	0.074889227	0.075717738	0.085346663	0.06456665	0.108769524
(2S,3R,4S,5S,6R)-2-[3-hydroxy-5-[(Z)-2-(4-hydroxyphenyl)ethenyl]phenoxy]-6-(hydroxymethyl)oxane-3,4,5-triol	NEG	5.409469575	2.570958038	5.318945733	5.777371216	6.208009179	5.40380979	11.34318228	5.472185462	1.57786422	6.858254242	4.862003382	4.28162933	7.024073495	9.737611425	8.287880701	14.06003493	10.13612758	9.139384766
RESVERATROL_4'-METHYL_ETHER	NEG	1.025429292	0.479188866	0.967132087	1.144938265	1.291334857	0.890829204	2.118104017	0.996219204	0.24987268	1.362861603	0.888943688	0.934804774	1.327801019	1.785168186	1.579091975	2.568968044	1.870161186	1.709916182
Marmesin	POS	0.165790235	0.043288589	0.140321466	0.008722657	0.016867805	0.00400247	0.021229078	0.019481569	0.027105696	0.010063966	0.009145253	0.173869736	0.03357401	0.024811655	0.001236352	0.002064068	0.005546619	0.002804254
Hematoxylin	NEG	2.782237731	1.624602437	1.725626372	5.821871355	5.931029492	2.559524547	6.81580351	4.357838005	4.537198838	1.946736885	1.37959079	2.627257713	2.106756789	7.62513445	3.088203392	6.107576085	3.476164563	3.312002801
Diplacone	POS	0.015245397	0.000906527	0.007964516	0.005662079	0.00622753	0.001322158	0.023021679	0.002445611	0.03761439	0.00427808	0.002995945	0.014984223	0.00280041	0.014434028	0.027032666	0.020025532	0.031280079	0.00828991
(4S,5Z,6S)-4-(2-methoxy-2-oxoethyl)-5-[2-[(E)-3-phenylprop-2-enoyl]oxyethylidene]-6-[(2S,3R,4S,5S,6R)-3,4,5-trihydroxy-6-(hydroxymethyl)oxan-2-yl]oxy-4H-pyran-3-carboxylic acid	POS	0.124966807	0.055301516	0.073554204	0.271531303	0.232646316	0.051039565	0.197261685	0.020052909	0.025519193	0.03671025	0.024844953	0.225064498	0.041390824	0.202660063	0.178675469	0.335041821	0.214367569	0.059879257
(-)-Jasmonic_acid	NEG	3.586077707	0.790679456	0.207665513	0.038604313	0.27008593	0.040213079	0.221056964	0.330993187	0.660314588	9.798186132	0.091787009	0.171071621	3.69075623	1.849101487	3.013976745	11.29299082	0.963979362	2.945778731
Perivine	POS	0.014566227	0.003942839	0.010618392	0.279828252	0.133153135	0.008445426	0.041703778	0.483682012	0.018357339	0.031311514	0.043918898	0.058401448	0.027484768	0.001622387	0.00853785	0.134176526	0.038115624	0.057204935
(+)-Pinoresinol	POS	0.159108503	0.135905528	0.310224772	0.250066267	0.069714236	0.059882421	0.130900879	0.037272528	0.352544229	0.073168741	0.052733585	0.228645149	0.248199886	0.104028794	0.25452781	0.062616373	0.121717233	0.066576936
1,7,7-trimethylbicyclo[2.2.1]hept-2-yl 4-hydroxy-3-methoxybenzoate	POS	0.020300735	0.008121146	0.011753795	0.011376279	0.012869163	0.023074159	0.017097196	0.038069649	0.069627195	0.069431268	0.028200073	0.013586962	0.019141902	0.035269877	0.016296199	0.013626399	0.030756121	0.021447741
Demethoxycurcumin	NEG	5.683072008	5.803831405	3.782081996	0.75028923	0.616987935	0.536098796	2.37880804	1.12492879	1.433109531	0.507593513	0.378234728	5.136646188	1.780035559	2.367114107	2.388636517	1.867983886	0.780842836	0.264392168
Zearalenone	NEG	0.20283989	0.050065232	0.129918195	0.517919605	0.457114482	0.329548109	0.568798245	0.21507056	0.209700538	0.122767909	0.23676689	0.078253652	0.260585154	0.071791195	0.45593465	0.837564606	0.471430392	0.251585915
taxifolin	NEG	2.201673014	0.97964605	1.311305389	0.642546039	4.974541776	0.581195978	2.431133879	5.140897297	3.606765018	1.242362262	8.084645742	2.837064315	7.020325558	1.299165868	17.68266844	6.751653753	5.442817944	0.928415056
Aflatoxin B2	POS	1.083414833	0.183192862	0.071944885	0.679438439	0.570897024	0.736437757	2.135912529	0.580290378	1.065295199	0.620927733	0.464286746	6.260751709	0.589618655	0.030929917	0.052951838	0.089969605	0.066471599	0.046875907
Tricin	NEG	0.259533688	0.277224672	1.084125371	4.41401609	3.228776334	5.160741048	19.12734791	9.478387496	0.282606972	1.386875921	2.021503151	0.276774445	2.907517985	3.571460073	3.186544274	17.19604544	5.227946437	2.826176951
OXYPEUCEDANIN_HYDRATE	POS	0.057012038	0.028706693	0.021202828	0.052417024	0.040388575	0.020375339	0.042682435	0.047221139	0.080347202	0.044650744	0.028885175	0.091321256	0.033430631	0.061556153	0.035592668	0.028728924	0.029935324	0.022205028
Melilotoside	NEG	6.769977444	11.08429444	1.43095188	0.822943112	1.75379524	8.432157696	3.74640047	11.18819331	1.077262142	11.27470478	6.073309273	7.937039537	3.738641005	2.014736605	2.150548629	3.586596664	1.556940894	5.652142128
(R)-5,7-dihydroxy-2-(4-hydroxyphenyl)chroman-4-one	POS	0.008300071	0.033101976	0.035541013	1.768334815	3.508397046	2.254631563	3.692941441	4.355482189	0.019203511	5.030849363	3.878262594	0.017337486	5.642406543	4.136269752	4.491617673	4.609725336	4.367907264	4.234594967
Tuberonic acid	NEG	0.552299623	0.335024643	0.143567281	0.089390735	0.422452716	0.050415882	0.437367253	4.636056848	3.732140745	5.530114618	0.538440037	0.829932391	2.640547588	2.649370023	1.714258252	9.729535337	0.878963367	2.052152838
Echimidine N-oxide	POS	798.6488265	296.9816006	934.0607342	10.33945484	0.821696119	169.3421564	3.699798194	498.5235036	0.109223354	94.69722104	55.74469465	246.321331	2.642310049	10.38361385	6.298077865	53.37438705	48.65832509	12.02042912
4-O-D-Glucopyranosyl-p-coumaric acid	NEG	3.300803059	2.424913768	0.807553609	0.761250402	1.179995182	2.348363838	2.705271168	5.557024423	1.348513651	11.67483386	4.458719666	1.726659584	4.571695841	9.498267788	2.433190884	3.430113643	1.694596022	4.710617885
3-Dimethylallyl-4-hydroxybenzoate	POS	0.135940463	0.05743604	0.185080178	0.053725083	0.124065849	0.048117257	0.051497593	0.053434912	0.027678534	0.123682939	0.05583648	0.326155121	0.091230588	0.073357003	0.044522916	0.058246173	0.042471752	0.13265916
L-1,2,3,4-Tetrahydro-beta-carboline-3-carboxylic_acid	POS	0.075488761	0.093778883	0.02750172	0.03958701	0.01571957	0.032540083	0.00801338	2.643939878	0.056082145	0.901321327	1.127381447	0.25413697	0.033889198	0.031723526	0.016554524	0.023550217	0.011996521	0.034603035
Sinapic acid	NEG	0.256270375	1.719861784	0.173569943	0.185923141	0.371173048	1.313820887	0.632996476	1.97232812	0.136494848	1.840813973	4.998967024	1.43374789	0.557247893	0.641507649	0.542799497	0.444807875	2.399729856	0.802042803
1,7-bis(3,4-dihydroxyphenyl)heptan-3-one	POS	1.875012204	1.008716698	0.888596828	0.17680058	0.195411759	0.372992813	0.299325034	0.529208746	0.091974717	1.206974625	1.322160539	0.421017585	1.914745428	1.151336612	0.428458589	0.436293558	0.257763196	3.080072105
Ethyl trans-caffeate	NEG	0.132634939	0.435081633	0.210794415	1.713192856	4.10478921	1.725649409	9.094543649	6.855291731	0.115706844	3.686452824	6.631146218	0.091175514	7.625767806	4.644879948	7.425852018	24.21350564	11.40178869	7.972298893
[3,4,5-trihydroxy-6-(hydroxymethyl)oxan-2-yl] 9-(hydroxymethyl)-2,2,6a,6b,9,12a-hexamethyl-10-[3,4,5-trihydroxy-6-[(3,4,5-trihydroxy-6-methyloxan-2-yl)oxymethyl]oxan-2-yl]oxy-1,3,4,5,6,6a,7,8,8a,10,11,12,13,14b-tetradecahydropicene-4a-carboxylate	NEG	0.024349872	0.12088927	0.019843424	0.063092156	0.178318627	0.077130474	2.170405001	2.810799502	0.053395025	2.154323905	0.148065924	0.017520019	1.435906139	0.681147587	1.210681157	6.340784974	0.125619679	3.929105274
6-Hydroxyindole	POS	0.173991266	0.101058229	0.125060949	0.019268627	0.080958856	0.08045503	0.049448116	0.69935494	0.111738723	0.093697428	0.039384814	0.569375262	0.164917903	0.226236656	0.160210567	0.365225124	0.15120001	0.219402116
Viridiflorine	POS	0.693904692	0.207565148	0.774482015	0.197194779	0.200894369	0.327722704	0.162533364	1.368741468	0.613248818	0.508606988	0.162052131	0.106927942	0.534379011	0.590510454	0.251860612	0.288343171	0.177414959	0.370965538
Vasicinone	POS	0.073011709	0.165673984	0.0029103	0.341049232	0.054913574	0.083491722	0.008065008	0.363460556	0.008243267	0.25475697	0.516087692	0.695225817	0.005153281	0.008320179	0.00460509	0.06635002	0.002754203	0.013414798
3-Hydroxy-4-methoxybenzoic acid	NEG	0.639166864	0.589300747	0.530355804	2.239056113	9.3972539	1.95187103	9.131668564	9.052680406	4.65474054	4.75855422	7.085855751	0.813292697	2.370930506	1.362773999	3.574903029	3.507012261	1.152589736	3.408721024
2-(Methylamino)benzoic acid	NEG	0.177397554	0.738201114	0.139623942	0.044767556	1.005216428	0.261691932	0.527056943	1.449207794	0.02937527	0.192294451	0.035139619	1.540397162	0.50721661	0.133053764	0.324921919	9.524173613	0.270174605	0.452349577
beta-Cyano-alanine	NEG	0.127141076	0.09701882	0.05350889	0.878899048	0.349678844	0.582317978	0.491937628	2.96944522	0.388686687	4.934481805	4.860912718	1.192035048	0.10814136	0.179839426	9.498460004	0.161860849	8.74616969	0.098488534
Dattelic acid	NEG	0.127973706	0.163226653	0.165706987	1.654670472	2.273135413	3.146833339	13.82843214	10.8170304	0.247878706	10.95985497	5.854966771	0.097437279	10.99557675	16.06992101	9.357684628	11.94531051	4.478447026	9.080379851
5-Hydroxyoxindole	NEG	0.130880611	0.629386623	0.109666384	0.063910376	1.197419778	0.359421126	2.268968547	24.68322939	0.085984874	4.250490724	0.255001261	0.472085907	4.260442301	1.557559715	3.216893287	19.97356897	0.37986396	7.400828671
Lithospermoside	POS	0.007444821	0.063669191	0.007460346	0.162529483	0.506805363	0.380289843	2.654510135	1.131612462	0.008085927	1.924298158	0.183882635	0.066295001	4.532506585	1.066448356	1.720373945	15.78389006	1.052517925	3.530021293
Rabdosiin	POS	9.86348E-06	0.006992146	0.005456929	0.670203424	1.994321791	0.912566453	1.560477147	1.836803388	9.73163E-06	3.124586896	2.656082684	9.74847E-06	3.969241907	2.583096075	3.038675362	2.174715343	2.150467361	1.878547358
alpha-licanic_acid	POS	0.333223898	0.366301297	0.113055453	0.092202265	0.063082012	0.066494584	0.061594653	1.187027548	2.192737599	0.246608937	0.204137828	0.13440814	0.073943733	0.029720345	0.029774671	0.046071361	0.016159576	0.069101824
1,7,7-Trimethylbicyclo[2.2.1]hept-2-yl 4-hydroxybenzoate	NEG	8.301632054	1.037319719	7.870815312	14.43973333	10.50238958	7.064467598	16.78141335	3.985397547	0.504739092	3.871649957	1.923048718	1.5009314	14.22575179	14.58758669	10.6749469	26.34045661	10.68904258	9.305453078
N-Caffeoyl-O-methyltyramine	NEG	0.529893297	0.035021421	0.267949244	0.224333074	0.261035282	0.154113819	0.434744705	0.391860126	0.045680846	0.681537467	0.088718123	0.108288758	1.037014012	0.927426807	1.034441263	2.323795585	0.836169759	0.600343799
Helenalin	NEG	0.62717387	0.070800793	0.292693047	0.34836033	0.616028504	0.230356448	0.514136455	0.792165808	0.188606766	1.081934447	0.108895048	0.087290208	0.446410535	0.605295422	0.305296783	1.06446232	1.034264198	0.143730024
Melilotocarpan_D	POS	0.043213096	0.0361337	0.099167199	0.069011895	0.03922221	0.063316004	0.053540277	0.116719705	0.067675529	0.547221956	0.041145615	0.071793719	0.049121023	0.069872028	0.069048541	0.058686501	0.039626454	0.031172512
Haemanthidine	POS	0.129178179	0.047873199	0.161965135	0.28928526	0.216031416	0.022668063	0.237979753	0.129803166	0.234146832	0.067725105	0.070309505	0.194170548	0.069982721	0.110530596	0.037194363	0.071241218	0.215876443	0.025964767
Lycopsamine	POS	2.794536452	1.080821257	2.007936368	1.303293571	0.577968581	1.378939962	0.743679928	2.583098393	0.199118797	0.649900772	0.105511807	0.245932757	0.601530586	1.139580262	0.543690321	0.390858219	0.419928614	1.105282284
1-Aminocyclohexanecarboxylic_acid	POS	0.158815372	0.118101404	0.071387806	0.110500336	0.123206912	0.13930743	0.099678522	0.26082985	0.136089418	0.17695381	0.188889627	0.156995675	0.108992546	0.114092212	0.09067053	0.144261001	0.154630918	0.108899558
1,2,4-Benzenetriol	NEG	1.643946675	1.159217752	1.194172566	1.392714281	1.410641625	1.140081018	1.875571579	0.961130986	1.014705948	2.223578184	1.155965612	1.288630114	1.805760316	2.124298055	2.508986446	3.708072787	2.171574725	2.471694601
Apigenin-7-O-glucoside	NEG	0.037352335	0.018514687	0.033698048	0.002803489	0.023624422	0.010159805	0.037158299	0.088484309	0.241138705	0.025018209	0.012981613	0.009581944	0.040864518	0.04025199	0.04109607	0.056581828	0.018954912	0.016356405
Usnic acid	NEG	0.021772259	0.003166042	0.016102024	0.029152924	0.025139052	0.011436962	0.103239091	0.136975835	0.091513985	0.064654088	0.052193006	0.031252007	0.090606662	0.082240279	0.138474373	0.119304466	0.0935689	0.045696493
Demethylwedelolactone	NEG	0.031148896	0.006692168	0.030732756	0.096104594	0.147863952	0.021704827	0.413504443	0.204857039	0.363831142	0.029502043	0.019442962	0.154568128	0.093032035	0.083658591	0.225531676	0.405379213	0.275064436	0.049461039
Forsythoside E	POS	0.00744657	0.00572349	0.005878917	0.004328418	0.005017243	0.00550654	0.004186236	0.002769873	0.002513311	0.004310437	0.003655739	0.005790533	0.003385295	0.00342223	0.002978243	0.002975184	0.003651487	0.004115782
4-(4-(4-Hydroxy-3-methoxybenzyl)-3-(hydroxymethyl)tetrahydrofuran-2-yl)benzene-1,2-diol	NEG	1.31409677	0.579378009	2.025563422	0.926300564	1.675879577	0.81190804	2.544802565	0.854801879	2.087371187	0.37896756	0.298460638	0.869361461	0.564678157	0.848236642	0.821186573	3.089963512	1.495618337	0.884449264
7-Oxoabieta-8,11,13-trien-18-oic acid	NEG	0.157115208	0.012353904	0.059263629	0.045488075	0.050564651	0.062766984	0.114503554	0.35214381	1.036689697	0.142043245	0.051944281	0.035869909	0.039850979	0.022625302	0.013851469	0.06374021	0.01703203	0.138393433
Ferutinin	NEG	0.184483561	0.168427912	0.553495529	0.002820928	0.006991555	0.050719841	0.290609203	0.048463535	0.045842936	3.554487743	0.030669433	0.086474622	0.097806173	0.087244958	0.046962888	0.412540352	0.023293101	0.187791026
Samidin	POS	0.088652734	0.040875153	0.114618675	0.35061376	0.407268086	0.199653254	0.352848119	0.152736383	0.230324232	0.172795015	0.210518222	0.173264314	0.080027547	0.206283482	0.224230816	0.189114442	0.238577845	0.115816871
Pseudolaric_Acid_B	NEG	0.342000964	0.328603605	0.38364838	0.350970891	0.406825244	0.213586126	0.456865172	0.412018661	0.117700769	0.379778942	0.289014547	0.322523027	0.686309786	0.689002578	0.497088593	1.009547011	1.044392499	0.537499339
Deoxyrhapontin	NEG	0.586372935	0.360488464	0.774913589	0.629964949	0.771523729	0.313612141	1.084162388	0.91366061	0.280479931	1.314965491	0.599239935	0.627738052	1.350265885	1.690145944	0.811337196	2.373120798	1.074231645	1.139319261
Artemetin	NEG	9.135986435	2.922777402	15.51951286	13.03374906	18.18670681	8.289851156	18.11884727	3.522897471	0.553652659	7.604559265	5.527319328	4.90327365	13.72715049	24.93202966	18.06258358	30.75668446	20.70171474	21.48015974
5-Demethylnobiletin	POS	0.082212899	0.042309069	0.172279042	0.124509036	0.199596447	0.114308757	0.106755488	0.02109375	0.000755634	0.064801413	0.073466374	0.07445419	0.081664911	0.128678949	0.149420635	0.157478739	0.152180506	0.15393575
meso-dihydroguaiaretic acid	POS	0.049774684	0.02238133	0.112350415	0.004335492	0.026178128	0.01529606	0.03501034	0.046068162	0.047421802	0.041144447	0.026298477	0.088508098	0.049559358	0.054226556	0.01260822	0.044278568	0.025068041	0.017138571
Euparin	POS	0.547477115	0.22617294	1.227501951	0.017832478	0.238630095	0.125508713	0.369762754	0.390804896	0.374604955	0.342211647	0.236626135	1.026957872	0.549476347	0.629722409	0.151843092	0.516013085	0.297433126	0.193673415
[6]-Dehydrogingerdione	NEG	1.026708059	1.309308674	0.748440988	2.893644845	3.783381766	0.912368828	4.543215887	1.32569043	0.830678545	0.239879253	1.045527472	0.889249922	1.562813324	1.698184526	1.919460886	4.035633062	3.874751324	0.798106455
Eugenitin	POS	0.098117605	0.021531173	0.034896387	0.003444482	0.050536377	0.005465041	0.064497124	0.015317481	0.014595735	0.015536043	0.014731705	0.059479289	0.034152983	0.02257025	0.01531792	0.021881932	0.025674111	0.016573978
Thymyl_acetate	POS	0.246337753	0.14126216	0.201663815	0.005494997	0.002794815	0.007441953	0.008099701	0.016283205	0.026832197	0.017420617	0.018970817	0.158991247	0.018233629	0.016334707	0.009866986	0.007066513	0.009952466	0.017985628
Pechueloic Acid	NEG	6.67161195	0.326563463	3.68521186	3.288869273	2.00603761	1.397147882	10.59338253	7.696972259	2.343130695	7.695849225	6.033406295	2.115338479	7.830973012	3.55877219	3.766288444	11.15206292	4.948005295	3.509068453
8-Desoxygartanin	POS	0.020908984	0.006430032	0.007906219	0.466158201	0.084568298	0.463909595	0.049422252	0.102716804	0.089317312	0.852958311	1.721463426	0.211859554	0.009510721	0.075712669	0.079870266	0.013146144	0.099941424	0.005729576
Salvianolic acid C	POS	0.010678905	0.016977523	0.028491016	0.0400576	0.161776791	0.155325656	0.115449494	0.048134892	0.001957923	0.152845206	0.319647575	0.017220302	0.20016742	0.451494367	0.812564456	0.268993167	0.492055333	0.303723777
Gardenin A	NEG	0.492800523	0.31305778	0.512143223	4.719748052	13.26792124	5.739480804	22.94476601	21.73407418	0.047559802	24.4384381	20.02848585	0.37680954	26.72820555	12.24338214	33.67609883	42.32707806	18.69989716	11.21920244
2-[[7-hydroxy-1-(4-hydroxy-3,5-dimethoxyphenyl)-3-(hydroxymethyl)-6,8-dimethoxy-1,2,3,4-tetrahydronaphthalen-2-yl]methoxy]-6-(hydroxymethyl)oxane-3,4,5-triol	POS	0.216747237	0.086235144	0.267714245	0.35263705	0.515269639	0.779515091	3.468945045	1.503116148	0.017906287	2.996758555	2.526048854	0.170957066	2.194231939	2.202026745	2.853921273	6.222938623	2.745890204	1.618173459
Ambrosic acid	POS	0.058829207	0.091978746	0.010012034	0.020395433	0.023234404	0.066488207	0.043307801	0.011601175	0.542168644	0.014300368	0.052975149	0.15806742	0.135213507	0.26069721	0.043245589	0.060965579	0.036675429	0.027019897
3,5,6,7,8,3',4'-Heptamethoxyflavone	POS	0.757049349	0.324504887	0.256922109	0.300256176	1.114848088	0.278505789	1.109422653	0.149875809	2.39048198	0.101498024	0.177090308	1.391557704	0.646368683	0.652499323	0.423284258	0.745180613	0.970326334	0.380279168
2-Methoxynaphthalene	POS	0.130134186	0.043666384	0.189074442	0.003214502	0.011617368	0.01557103	0.004796713	0.010423809	0.012996333	0.008884653	0.00473767	0.30724911	0.0067127	0.017983321	0.014644985	0.012344993	0.014086973	0.002750874
Benzoylgomisin O	POS	0.070578831	0.069278973	0.068306207	0.045803357	0.046761627	0.054976651	0.062729743	0.053035781	0.087623873	0.046772854	0.061844846	0.073805957	0.081110872	0.05483065	0.047626184	0.055852004	0.052809237	0.047843393
Vulgarole	POS	1.259452974	0.760124507	0.788480252	0.012279663	0.020410767	0.03298433	0.012915801	0.083618773	0.315882687	0.061355612	0.056853204	0.891894679	0.034034935	0.016206783	0.02092555	0.019708619	0.009357843	0.075249687
4-Hydroxy-2',4'-dimethoxydihydrochalcone	POS	0.790309866	0.747467661	1.138084839	0.55311238	0.523426293	0.430173974	0.230445718	0.743573237	1.066877415	0.464328894	0.508393523	0.166366371	0.448756279	1.132211935	1.15984322	0.648818963	0.148328935	0.203247919
2-Methoxycinnamic acid	NEG	0.359162953	0.493931537	0.344645199	1.800879914	5.779829064	1.941767905	11.53855846	2.519523176	0.116962105	6.271295367	2.558961739	0.167231353	8.538205843	10.43295342	8.786510891	13.25146623	6.821315465	9.891040199
METHYL GALACTOSIDE	POS	2.220872451	0.99825614	0.596947408	0.329304217	0.563350793	0.562551351	0.917320086	3.292727894	0.266667812	0.844676806	0.385011842	2.536581235	0.788562448	0.588343293	0.639350609	0.350074964	0.341912845	0.570738651
2-Methylpropanamine	POS	3.327337125	2.582290698	2.28814587	1.919740221	1.97833232	1.976198141	2.424807987	2.706496836	2.328211859	2.397489378	3.205128831	3.020769091	2.251590624	2.358645583	2.331337729	2.482163258	2.800662618	2.309909798
7-(2-hydroxypropan-2-yl)-1,4a-dimethyl-2,3,4,5,6,7,8,8a-octahydronaphthalen-1-ol	NEG	2.04997191	1.414511556	0.996593775	0.231193173	0.225206815	0.609724718	0.617663567	1.453013486	0.399814095	1.877169768	0.962077426	0.846444715	1.025935193	1.015134921	0.832458965	1.255546232	0.458546652	1.243010376
5-[6-(3-hydroxy-4-methoxyphenyl)-1,3,3a,4,6,6a-hexahydrofuro[3,4-c]furan-3-yl]-2-methoxyphenol	NEG	30.19118512	16.67877099	42.3341576	45.57988116	57.29266166	44.74202656	82.48141769	31.68808673	12.94471932	41.14041538	40.36962314	35.19837513	58.43516526	116.4443221	63.6608231	144.0948119	67.27739415	79.28832128
Gibberellin_A29	NEG	0.904546093	0.565416902	1.42743447	1.672515018	0.918487351	0.510689217	3.847733671	1.216469809	0.481260783	0.956552524	0.831778522	29.85238989	0.794292499	1.268002986	0.95149196	3.206149446	2.763443087	1.734416956
Diffractic acid	NEG	0.929790364	3.755546201	13.8809668	37.20577541	12.90051038	12.23423374	17.07164462	2.52447647	0.409331295	5.007211168	5.769108814	8.193839644	14.60144162	29.83322083	5.892972821	20.84269132	13.1370972	20.41012243
6,7-dimethoxy-2H-chromen-2-one	POS	1.272484954	0.46259864	1.195819835	0.055984384	0.610437645	0.126073195	0.638699437	0.255239983	0.15365151	0.179484104	0.251524537	1.498305503	0.746754804	0.937525863	0.360188298	0.761431246	0.60060189	0.421186818
methyl (1S,4aS,7aS)-7-(hydroxymethyl)-1-[(2S,3R,4S,5S,6R)-3,4,5-trihydroxy-6-[[(2R,3R,4S,5S,6R)-3,4,5-trihydroxy-6-[[(E)-3-(4-hydroxyphenyl)prop-2-enoyl]oxymethyl]oxan-2-yl]oxymethyl]oxan-2-yl]oxy-1,4a,5,7a-tetrahydrocyclopenta[c]pyran-4-carboxylate	NEG	0.804595557	0.454903937	0.63870681	0.447196566	0.315537472	0.229687109	1.054036032	1.193089708	0.059125418	0.498391662	0.601235998	1.174426921	0.97579208	0.359915821	1.023946213	1.054476139	0.770771441	1.292973915
Swainsonine	NEG	7.472809987	1.004546402	0.948532707	1.289052997	0.219296542	0.149315874	0.946264122	96.43336946	0.810265338	24.98071963	8.314328909	3.980655279	1.121774091	0.420400917	0.540711703	1.374540192	0.499347917	0.808776428
Bavachin	POS	0.687177213	0.215144697	0.244005255	0.030477859	0.039002009	0.045759318	0.043251355	0.120403121	2.423916297	0.06536451	0.08615558	0.4701957	0.069287616	0.068228088	0.043134991	0.050266118	0.030603156	0.306779348
papaverine	POS	0.031083161	0.013556049	0.006843877	0.002354214	0.007007403	0.004678971	0.004982764	0.022153261	0.003566237	0.008025614	0.042386592	0.065903644	0.013483967	0.013098911	0.003130393	0.001181043	0.003869315	0.00152521
Cryptotanshinone	POS	0.00337931	0.040212491	0.010757127	0.002766044	0.004158831	0.003003773	0.020054006	1.295859346	0.016474632	0.006647851	0.057536775	0.075193902	0.081520615	0.000114646	0.004001511	0.058638898	0.009288644	0.032521661
Rhapontigenin	POS	0.203495418	0.200989474	0.358592011	0.026834717	0.130420601	0.032322213	0.113187241	0.085855065	0.126772699	0.050797777	0.03794584	0.080920052	0.247377656	0.325619533	0.43190163	0.406319592	2.014536243	0.35412218
Stigmasterol	POS	0.102303224	0.023925337	0.037614902	0.044844279	0.015580099	0.020485048	0.070608054	0.099064589	0.159208169	0.044532169	0.037271806	0.070963554	0.068019506	0.048248456	0.037964957	0.037119346	0.008201011	0.058491068
1-Monolinolenin	POS	0.106203443	0.200878009	0.124120997	0.052971703	0.070394816	0.052001402	0.054604267	0.257674493	0.323405961	0.113228389	0.095327217	0.100465507	0.050014674	0.045318603	0.022848305	0.029286825	0.025946331	0.023187274
cis-Hinokiresinol	POS	1.188392921	0.085709258	1.21444408	0.006752695	0.002293383	0.424789253	0.035831148	0.009753016	0.055696677	0.013712573	0.043864962	0.394890859	0.070520665	0.052487914	0.056808211	0.011452312	0.124120844	0.024856738
Corynoline	POS	0.008620788	8.98617E-06	0.01526644	0.847449339	0.178083794	0.068026557	0.014706306	0.009500056	0.002491374	0.023360022	0.120838492	0.001358329	0.151778929	0.255380711	0.089535908	0.031327006	0.015938458	0.198119278
Lapathinol	POS	0.117445322	0.097925948	0.163042366	0.173390878	0.128783967	0.036665108	0.166868702	0.203528386	0.271086823	0.081934158	0.118963059	0.064267597	0.091355043	0.087861307	0.100824545	0.048436437	0.06143875	0.048164891
3-Benzofurancarboxylic acid, 4-[3-[1-carboxy-2-(3,4-dihydroxyphenyl)ethoxy]-3-oxo-1-propen-1-yl]-2-(3,4-dihydroxyphenyl)-2,3-dihydro-7-hydroxy-, 3-methyl ester	NEG	0.141988976	0.087566492	0.181110986	1.382195405	1.318643727	2.474183288	4.769311524	11.28639526	0.041215402	8.533900128	1.579161806	0.101288758	3.017278639	8.304457656	2.373954446	4.159203981	3.319782332	12.39486163
Syringaresinol	NEG	4.306543588	2.484724574	2.428012065	0.46676936	0.59221125	1.216799273	2.686699248	0.226765896	3.741686486	6.14172E-05	0.33504515	8.486249325	2.18454091	0.178011069	0.641709095	2.678131366	1.703885284	0.074150042
STIGMASTA-4,22-DIEN-3-ONE	POS	0.162244922	0.03334555	0.100526932	0.060246898	0.048523607	0.033415924	0.091250389	0.168985481	0.231692638	0.075184381	0.040123987	0.154920315	0.084577334	0.066461114	0.096011606	0.074204189	0.038384003	0.056758719
Dihydropanaxacol	POS	0.004603056	0.001163366	0.001560573	0.000247566	0.00043748	0.000508051	0.000144806	0.01068601	0.4018727	0.000712368	0.001011993	0.000675495	9.4236E-06	0.000298812	0.010470018	9.61708E-06	9.20786E-06	9.11064E-06
6-[3-[(3,4-dimethoxyphenyl)methyl]-4-methoxy-2-(methoxymethyl)butyl]-4-methoxy-1,3-benzodioxole	POS	0.463040665	0.362645257	0.321622035	0.262900867	0.296950895	0.278348487	0.340804601	0.511545824	0.200234587	0.335605822	0.333260246	0.374776827	0.365262921	0.446769108	0.346788727	0.399413044	0.316559315	0.494267321
batatasin III	NEG	1.75540109	1.118122262	1.489853999	1.881658491	2.773043191	0.5564732	4.103021873	3.478797862	1.085416011	8.610826414	2.936081504	9.726102713	2.209164417	4.32692967	5.186402686	15.2769718	2.520686607	4.81516068
Forskolin	POS	0.208296486	0.26851964	0.341346722	0.014016891	0.028819993	0.022837322	0.037362624	0.137589181	0.005254093	0.127160834	0.062284047	0.247402953	0.24088056	0.085914003	0.133615553	0.209991151	0.258174406	0.257664456
L-3-Aminoisobutyric acid	POS	8.47574545	4.345820173	4.288578174	0.322718517	0.272122695	0.61651796	1.487560641	3.369221454	1.47416785	2.07485301	0.648795809	1.853869617	1.848346881	1.960865795	2.313050028	2.752197932	1.610487368	2.564916982
Vindoline	POS	0.081814392	0.040003253	0.025660219	0.025714324	0.016087838	0.04207758	0.015773141	0.201017271	0.044517972	0.244524224	0.183132513	0.051487993	0.037360585	0.052011643	0.029958668	0.033508631	0.014264216	0.037017872
Fargesin	POS	0.002525055	0.002376984	0.770078235	0.00182661	0.003449095	0.001648413	0.00261885	0.000555109	0.002202277	0.000260148	0.000199629	0.005602087	0.000914853	0.000661892	0.000199534	0.000296999	0.002320811	0.00057474
2-Phenylethyl_beta-D-glucopyranoside	POS	0.296095766	0.128125338	0.060281748	0.107884713	0.013764348	0.057822934	0.079495536	0.075806095	0.050687777	0.037211216	0.058265361	0.327990567	0.025013544	0.066643228	0.051063934	0.048447249	0.018268525	0.033560442
4-Hydroxybenzoylcholine	POS	1.913014286	1.78502174	1.939896637	1.629841486	1.65730674	1.63224384	1.727585835	2.21845784	1.961955938	1.924799123	1.731243253	1.978227419	1.775815216	1.909956291	1.807479812	1.898060097	1.804073965	1.796178683
andrograpanin	POS	0.004795446	8.98617E-06	0.000433891	8.15196E-06	8.25986E-06	8.48237E-06	9.01798E-06	1.09243E-05	0.007288161	0.002066238	9.01626E-06	0.00381214	9.4236E-06	9.90383E-06	9.00871E-06	9.61708E-06	0.00017981	9.11064E-06
[1-(7-methoxy-2-oxochromen-8-yl)-3-methyl-2-oxobutyl] acetate	POS	0.302118874	0.078157942	0.061892752	0.008238362	0.115830433	0.013952188	0.143064369	0.048723009	0.024016394	0.011548064	0.032853001	0.116207018	0.073417707	0.046340599	0.034412505	0.045692911	0.049995391	0.033019405
Dipropyl phthalate	POS	0.042580547	0.034877698	0.058989513	0.016013051	0.017559478	0.012404242	0.009491619	0.026378964	0.059986463	0.011568098	0.012842879	0.022691257	0.003385926	0.030816379	0.030971948	0.019944122	0.004541084	0.007012917
Primin	POS	0.038111766	0.094020312	0.01682849	0.011700217	0.061755314	0.009522784	0.029917971	0.457363962	0.299784532	0.199068353	0.04780267	0.143803805	0.192426958	0.180626951	0.242224404	0.383018346	0.1573647	0.208155375
bungeiside C	POS	0.002761131	0.045949635	0.002092036	0.018488463	0.011384768	0.001495872	0.002309318	0.000631291	0.002226946	0.008135775	0.023363686	0.009254666	0.020681984	0.028019068	0.030506971	0.070382286	0.063390797	0.022337058
8-hydroxy-6,7-dimethoxychromen-2-one	POS	0.237397311	0.137043433	0.37132248	0.01210628	0.044646486	0.0130059	0.040201487	0.104369463	0.042972506	0.03493481	0.023278207	0.050924536	0.073179116	0.223019855	0.143596158	0.06247957	0.041197177	0.163964309
roemerine	POS	0.008273607	0.006869008	0.009846601	0.005027101	0.004202248	0.006187248	0.003213902	2.453346744	0.02436352	0.03545437	0.010315314	0.04898839	0.01192567	0.010044241	0.008354189	0.009802534	0.007968496	0.012876042
Esculin	POS	5.186605839	3.775981732	6.833230941	3.45197943	3.806687861	5.546568735	5.073167531	0.020554776	0.187643679	1.169173315	0.477642851	0.109920807	5.48262915	6.707427851	6.132567639	4.854533765	4.97933934	6.764091193
Linifolin_A	POS	1.271895833	0.98094038	0.874913911	0.772831309	0.809302044	0.573305789	0.370629185	0.716403975	1.202581253	0.802189302	0.569567118	0.029535934	0.382817326	1.406838234	1.399403281	0.872944502	0.120296498	0.234250476
1,2,5,8-Tetrahydroxyanthracene-9,10-dione	POS	9.86348E-06	8.98617E-06	0.000182996	0.009283547	0.002355288	8.48237E-06	0.000271888	1.09243E-05	3.27407823	0.000632719	0.000485871	9.74847E-06	0.000227183	9.90383E-06	9.00871E-06	9.61708E-06	0.000406212	9.11064E-06
Feruloyl Hexoside (isomer of 847)	NEG	6.961604015	2.482237546	1.98731439	2.058475884	1.078115533	3.761080256	2.029474856	6.280947581	0.094953699	5.84580189	2.275054528	0.939841585	5.208591724	2.597655472	2.495953095	2.169903024	2.14979827	3.793476969
2-Phenylethyl_3-methylbutanoate	POS	0.022266428	0.167878921	0.03951081	0.057869585	0.016778167	0.033178747	0.071897981	0.01527614	0.160095436	0.077793393	0.204904653	0.067676597	0.073019978	0.072659222	0.020572933	0.059455044	0.063904462	0.01609797
3-Hydroxy-3-(methoxycarbonyl)pentanedioic acid	NEG	2.280864827	0.608398501	0.700408014	0.699779583	0.305139272	1.617727676	0.75840255	3.61272803	0.097602969	5.3486141	2.622578611	1.905163982	2.172522826	2.186364972	0.620382545	1.492255191	0.781460684	1.206530241
PSEUDO-ANISATIN	NEG	0.401057006	0.076390293	0.106281137	0.180572322	0.753857807	0.251127112	1.06383432	1.796344944	2.357583725	0.654619581	0.249178978	0.280899826	0.835008188	1.39640321	1.306610706	0.853521613	1.057587927	0.430028719
Octinoxate	POS	1.202326446	0.415987425	0.529122382	0.042292878	0.334483987	0.083391444	0.1097972	0.388574832	2.249805953	0.370514366	0.222678296	0.213440735	0.116326544	0.158221503	0.090447173	0.13769404	0.067509175	0.11663724
Abruquinone B	POS	0.008286854	0.002236848	0.011123853	0.03098114	0.196153696	0.007020957	0.131968434	0.016314881	0.200422449	0.004952146	0.033765246	0.052526227	0.024626883	0.02442427	0.072131193	0.047147601	0.105544161	0.008191841
5-O-Methylvisammioside	NEG	8.96346102	1.249664095	15.53103222	2.264386401	0.913679265	0.638330521	32.4591229	11.61221364	0.185159785	1.93258052	0.928940464	7.309999716	22.88095193	4.377915635	4.20313036	8.994851378	16.65653693	2.63809955
Garcinone D	POS	0.218427542	0.233082294	0.178147785	0.031550209	0.014685028	0.03566238	0.08248072	0.141178101	0.107526202	0.075220998	0.057753997	0.18727405	0.122270099	0.086839544	0.096112513	0.096652449	0.07177215	0.11169528
Goniothalenol	POS	0.010434253	0.015848104	0.009529915	0.006180435	0.010872528	0.010897402	0.015192338	0.064835475	2.502029421	0.012547648	0.0111936	0.020560113	0.014256801	0.019437581	0.014827428	0.010497756	0.012610101	0.009931319
Methyl 4-methoxycinnamate	POS	0.209813464	0.327248927	0.177827672	0.069665587	0.073069963	0.063259268	0.204298753	0.11391092	0.811532248	0.117474676	0.181406883	0.327365371	0.245220759	0.22778178	0.223983448	0.257041778	0.27173979	0.217508742
schisandrin B	POS	0.460582845	0.538612257	0.361542835	0.001905364	0.006559327	0.003930269	0.013452224	0.011309175	0.000259408	0.021746284	0.003897702	0.62302899	0.00392088	0.019597656	0.003419916	0.006390104	0.00479135	0.008425364
8-O-Acetylharpagide	POS	0.043043875	0.039726326	0.065525304	0.031594385	0.015737167	0.051615631	0.289372987	0.014807862	9.56658E-05	0.084351092	0.037173903	0.06279632	0.340327578	0.132464142	0.235830229	0.312276904	0.293590207	0.165503522
(S)-3,4-Dihydroxybutyric acid (lithium hydrate)	NEG	0.388672435	0.307253542	3.52728E-05	0.926614268	0.862630355	0.60769854	1.342407944	2.148521462	0.683957231	0.764416919	0.69422355	0.833787664	0.4673509	1.076208222	1.472153738	2.307597859	1.250368859	6.2852E-05
Ethyl palmitate	NEG	2.808201143	1.777751035	1.86911133	3.684634332	2.065996019	1.973578164	4.072971848	4.122809194	5.191575154	4.180715334	2.686169623	1.627215478	4.18575658	3.011416999	3.308961335	4.405645629	3.297594205	2.793952079
7,10,13-hexadecatrienoic_acid_/_Roughanic_acid	POS	0.003394968	0.003021803	0.001791266	0.004650214	0.003027609	0.001399163	0.003036019	0.010536399	0.014619237	0.006491362	0.003435312	0.00304243	0.002396401	0.003473198	0.007220035	0.004966902	0.001608557	0.002490293
3,5-Dimethyl-4-methoxybenzoic acid	NEG	0.88519296	0.418372765	0.690280517	2.835009842	2.183920936	1.458383448	2.148635974	0.703173714	0.384490417	0.827345244	0.50439974	0.719826842	0.758271557	1.792937464	1.044515123	1.65908159	1.354116503	1.17380515
Dihydrosinapic_acid	POS	0.025070095	0.015004202	0.024190865	0.018894822	0.051669284	0.014318101	0.026803535	0.04552685	8.074173503	0.02642332	0.02781768	0.043238039	0.025842474	0.079672897	0.085622586	0.031454572	0.145322923	0.143725627
3-(4-Methyl-3-pentenyl)thiophene	POS	2.07382051	1.254212961	1.049202879	0.246378832	0.065052357	0.092414617	0.10219201	0.074044337	0.046146503	0.439207429	0.213476148	2.308391677	0.14567389	0.137333721	0.13717113	0.174454296	0.06685232	0.098320029
gossypol	POS	0.235992311	0.625549495	0.233017369	0.115411162	0.006397648	0.077928973	0.085486407	0.462268692	0.000130425	0.114174738	0.187236857	0.248854476	1.596946059	0.194362416	0.233005493	0.322432445	0.008631338	0.2694289
Shanzhiside	NEG	0.0197928	0.010472044	0.010393364	0.248911647	0.202633881	0.388363487	2.873367586	0.779625036	0.007332069	1.310118066	0.443213799	0.002605043	3.265694148	0.772964985	1.246143585	3.292949513	4.300509029	1.447668031
3-Butylidenephthalide	POS	0.069230605	0.022888889	0.102523048	0.04065905	0.05725706	0.001610311	0.008791055	0.040313403	0.078544068	0.009235098	0.003416258	0.172534787	0.008592633	0.072826774	0.007008364	0.007453722	0.009139654	0.007130757
Cinnamyl_benzoate	POS	1.092576389	0.363402138	0.710808141	0.803750394	0.488456085	0.60461661	0.313620049	0.066931037	0.083531895	0.141207175	0.252589879	0.878920357	0.694811287	0.561655275	0.428556127	0.342346757	0.836368216	0.284404724
Sabinene	POS	0.611635656	0.418205843	0.553512076	0.426122629	0.588521863	0.521785712	0.520555509	0.486254318	0.468721789	0.549281668	0.298451572	0.500996857	0.493334594	0.589320987	0.434016817	0.249680325	0.575710265	0.35546954
2-Hydroxybenzaldehyde	NEG	1.017499677	0.852235534	0.648816742	0.909003928	0.954085485	0.969939479	2.343821306	1.121731033	0.782352526	1.978558501	0.95686835	0.754573446	2.141976884	1.260179907	1.57074357	2.336626299	1.503000482	1.765723103
Licarin A	POS	0.000920894	0.001045293	0.004877137	0.007790184	0.00658136	0.001859814	0.013133267	0.031185338	0.015824116	0.003619582	0.002149915	0.001725464	0.002494074	0.00289498	0.011274959	0.010619352	0.00427693	0.000901738
Oxysophocarpine	POS	0.103272734	0.044905779	0.720824513	0.006281697	0.029410898	0.012037091	0.124826984	0.078754672	0.106813767	0.042836755	0.00820466	0.289362114	0.159474445	0.140050748	0.03223815	0.068666713	0.089489891	0.025606687
IRIGENIN	NEG	4.979175524	5.080840757	5.368963229	281.7690318	992.4452329	595.086331	1778.334665	2028.423699	0.46478642	2838.337038	2061.222962	3.220697226	2705.091778	1251.687672	3036.516027	3698.072416	1338.643624	1073.094799
Pinoresinol 4-O-glucoside	POS	0.006329103	0.008722007	0.006588059	0.023567943	0.025648806	0.036766142	0.026169641	0.071942314	0.005582342	0.04297215	0.064722783	0.011550674	0.035557096	0.037421997	0.07218624	0.088311944	0.064215982	0.119642867
Swertiamarin	POS	0.134312985	0.043256782	0.25867782	0.302260259	0.503002025	0.025775274	0.054464337	0.029529612	0.200372749	0.016718349	0.0517104	0.076016144	0.039186721	0.173426422	0.043198531	0.098142987	0.06148886	0.025018613
(5E,9E)-Farnesylacetone	POS	0.017860211	0.018033124	0.017671733	0.01046707	0.021903723	0.008114441	0.013670451	0.029846259	0.017432814	0.020275738	0.016386097	0.021791382	0.041443853	0.03859275	0.013469825	0.025474171	0.003880894	0.045851215
n-acetyldopamine	POS	0.034038326	0.317407783	0.045666119	0.011090137	0.016869766	0.011907037	0.026406135	0.034583008	0.116585345	0.007051285	0.019130414	0.515839644	0.092723818	0.020176114	0.058257216	0.183095431	0.023117038	0.243490412
L-Asarinin	POS	0.033377057	0.018147016	0.217050444	0.089986555	0.141762016	0.048695445	0.069221312	0.006007616	0.01634428	0.017140367	0.028871647	0.086891178	0.069710693	0.147538838	0.07585567	0.067324046	0.226670125	0.098717087
[3-hydroxy-4-[(2S,3R,4S,5S,6R)-3,4,5-trihydroxy-6-(hydroxymethyl)oxan-2-yl]oxyphenyl]methyl 3,4-dihydroxybenzoate	POS	0.029064173	0.011665241	0.002760968	8.15196E-06	0.001280703	0.002000692	0.001450543	0.003366197	0.015921955	0.006378841	0.000413319	0.015612047	0.100118218	0.102042762	0.093460058	0.022981995	0.022655176	0.14407206
2,4-Pentadienoic_acid,_5-[(1R,3S,5R,8S)-3-(beta-D-glucopyranosyloxy)-8-hydroxy-1,5-dimethyl-6-oxabicyclo[3.2.1]oct-8-yl]-3-methyl-,_(2Z,4E)-	POS	0.260916158	1.101727726	0.463032901	0.055305464	0.027064609	0.019938582	0.076810784	0.09720579	0.01128952	0.046819559	0.072042102	0.025822671	0.095112928	0.223722758	0.326945178	0.164141721	0.037083211	0.064186905
Oxypaeoniflorin	NEG	9.560227001	36.64341449	44.58814028	7.722684358	1.555424647	0.713852708	41.60796386	4.103329	0.814959032	3.055871833	0.660213153	21.33098971	54.28463598	2.182319959	32.03941162	10.6318714	44.41549318	2.913494608
(S)-Angelicain	POS	0.028570714	0.055899049	0.046176191	0.021456385	0.021634261	0.022941143	0.012576804	0.024313472	0.097431802	0.039779827	0.017699617	0.085162445	0.032846723	0.061430355	0.001426139	0.043033869	0.049733189	0.031695503
Methyl_isobutyl_ketone	POS	1.997428172	1.871594279	2.151922908	1.491342482	2.019098854	1.765451862	1.630636044	2.23574521	2.895283441	2.246916053	2.1130702	3.669874133	2.471792878	2.113701544	2.83899172	2.990109339	1.719644281	3.27512689
3-Hexanone	POS	1.209070623	1.1427358	1.242137746	0.964218884	1.000431782	0.955859947	1.057143557	0.001000765	1.159110392	1.177246635	1.010861197	1.212819069	1.033349188	1.184601028	1.122791497	1.179198405	1.132562596	1.077175358
Ergocalciferol (Vitamin D2)	POS	0.03633376	0.004253644	0.016073004	0.009347606	0.012377171	0.004338565	0.021937764	0.030822014	0.061797067	0.008094861	0.002944578	0.049829436	0.008627115	0.013817756	0.013567662	0.025762944	0.016809151	0.008544175
6-Hydroxyluteolin_6,7,3',4'-tetramethyl_ether	POS	0.254753837	0.023898379	0.225439921	0.130329385	0.080428901	0.053658241	0.144600889	0.107979601	0.108457592	0.115473038	0.177731325	0.157998787	0.11498168	0.050021457	0.068559796	0.095509224	0.088274114	0.060821884
trans-2-Hexenal	POS	0.017327404	0.017259367	0.017781683	0.009893853	0.015232603	0.014955926	0.012662107	0.01848246	0.019165867	0.019163179	0.015860443	0.011328641	0.018517376	0.015211373	0.015365791	0.024512402	0.019086175	0.011768451
Myricanol	NEG	12.09109426	10.07157571	11.88396598	12.16174755	13.0395826	6.12184252	12.1333853	8.42980577	3.75522526	12.44982495	8.624289147	9.644526686	22.7796792	24.0470892	17.46827031	30.7709881	33.04580967	18.41683219
Hexamethylquercetagetin	NEG	0.521448876	0.225988494	0.299910429	0.543545278	0.303145964	0.10728809	0.593383572	0.446060844	0.182672844	0.132623324	0.072023993	0.392278957	0.261830275	0.714265289	0.380856655	0.461531608	0.280341023	0.212517968
Loganate	NEG	1.052345986	0.480970734	1.741131903	0.817951726	0.577383542	0.631330636	12.98975815	5.037950721	0.718832582	1.98517076	1.724937977	0.938587624	4.500043611	5.141262363	2.190712643	2.798883174	6.656525632	9.910808549
osmanthuside H	NEG	0.309667492	0.235555777	0.390655596	0.793830941	0.905363522	0.542463794	4.649225988	1.159572577	0.009168578	2.817120406	1.292915948	0.295066406	3.231251122	4.640136181	2.465330501	6.762934143	4.479808701	2.020116304
Ptaquiloside	POS	0.026027768	0.011159375	0.01032073	0.085131811	0.034024766	0.027923305	0.117561364	0.027741257	9.73163E-06	0.054925089	0.057190989	0.002719667	0.151552337	0.051292869	0.065296726	0.078409792	0.130729441	0.08293107
alpha-santonin	POS	0.98925814	0.206956018	0.135335687	0.183697456	0.027682957	0.200425944	0.131155326	1.904423443	0.028420762	3.326990401	1.985916631	0.333037831	0.194744747	0.25936881	0.116395631	0.151533344	0.015816728	0.121288836
9Z,11E,13E-Octadecatrienoic acid	POS	0.0225674	0.021369654	0.013496414	0.008535122	0.009752746	0.013520807	0.005908808	0.057081911	0.198491155	0.020868883	0.01504763	0.006660159	0.006799602	0.006373574	0.003871931	0.000710141	0.003609012	0.005292359
Prenyl_caffeate	POS	0.725458535	0.953405999	0.780434102	0.042012114	0.09180828	0.11914979	0.337552331	1.050257823	0.090959349	0.198065616	0.108000139	2.288545117	0.46221615	0.32781845	0.329427691	0.52152445	0.370709979	0.308007476
Tuberostemonine	POS	0.184345477	0.128334072	0.073213364	0.0013306	0.00099334	0.001007386	9.01798E-06	0.002057873	0.000339122	0.000973716	0.000287688	0.149081623	0.001507612	0.002319333	9.00871E-06	0.000140437	9.20786E-06	0.000780699
Chaulmoogric Acid	POS	0.495182314	1.248352906	0.835042266	0.011716268	0.039578961	0.051694899	0.016904413	0.072484748	0.151897387	0.016615583	0.018309283	0.467078876	0.044724316	0.063512741	0.029808565	0.083132837	0.042428532	0.042979739
afzelechin	NEG	5.19255245	1.757162058	2.191575278	0.94602237	2.009919617	0.988523907	7.400189176	2.167397151	0.464615384	1.469863454	1.258055029	3.495159117	3.881776255	3.497775224	2.731164315	6.818599269	3.339678138	2.289930129
FA 9:1+1O	NEG	0.608254916	0.242766608	0.322796281	1.431280723	1.646560243	3.231078175	1.949859369	5.037496903	14.44728348	2.960641764	1.204554816	0.25722538	1.346185962	0.919366424	0.795258279	1.276073745	0.671771093	0.617830959
(1S,4aR,5S,7aS)-5-Hydroxy-7-(hydroxymethyl)-1,4a,5,7a-tetrahydrocyclopenta[c]pyran-1-yl beta-D-glucopyranoside	POS	0.015217687	0.003125764	0.006154774	0.478602671	0.281214109	0.365686431	0.34835903	0.430648677	0.025845791	0.295339381	0.274850445	0.031606802	0.588686623	0.924858256	0.261131497	0.386377866	0.105475668	0.413559106
Mangiferin	NEG	0.011356616	0.004081225	0.002601183	0.010090269	0.008964147	0.001133627	0.013481155	0.027454478	0.092902042	0.017723697	0.010296612	0.022490224	0.078614978	0.057360946	0.056356484	0.047938075	0.116296101	0.076965315
Bergenin	NEG	0.669315094	0.411653113	0.217423696	5.451496375	5.742360559	11.54113834	20.04048376	121.2488321	0.207424991	80.68096806	55.81424492	0.159412341	43.38283107	35.1861949	24.39534672	17.16172231	7.304894514	28.09204303
7-Methoxy-6-(1,2,3-trihydroxy-3-methylbutyl)chromen-2-one	POS	0.103094477	0.0925889	0.045608956	0.048988676	0.036200386	0.058244247	0.12888094	0.047474191	0.121463469	0.046977239	0.039524622	0.120811256	0.104980018	0.027198385	0.135066775	0.113284868	0.156021015	0.146186398
geniposidic acid	NEG	0.081876095	0.38617579	0.172696324	0.224342752	0.152346413	0.367811723	0.825440369	0.76988932	0.028642656	0.398755814	0.238454486	0.080493952	0.949898895	1.86358705	1.892722279	1.212347706	0.657508731	0.71537859
1-Cinnamoylpyrrolidine	POS	0.863979579	0.730493244	0.263354536	0.036273428	0.019745844	0.057306402	0.018175778	0.098334889	0.046136563	0.062127008	0.064364919	0.730091494	0.174098848	0.422229912	0.2890463	0.14433645	0.086927221	0.106999367
Lotaustralin	POS	0.136734293	0.061006622	0.042737457	0.010511025	0.041350214	0.005303239	0.03904469	14.15635437	0.014718878	0.775681374	0.747723071	0.708761467	0.018933395	0.010146871	0.018982816	0.009810087	0.015301654	0.00970666
phorbol_13-acetate	POS	0.035995392	0.021124996	0.014721347	0.002390873	0.004477401	0.005709528	0.028837049	0.263302163	0.016463969	0.27068048	0.07273412	0.054588519	0.12608346	0.119582734	0.145221973	0.081697571	0.074179435	0.258914336
PSOROMIC_ACID	NEG	0.983324693	0.660522411	0.633948495	0.813585353	2.764483348	0.538826832	3.262246143	3.024707672	0.532299377	4.334502475	2.544014845	0.753758243	3.161973762	6.042066447	7.391061245	4.137023331	3.680448008	7.804596824
2-[[(2R,3S)-2-(3,4-dihydroxyphenyl)-3,5-dihydroxy-3,4-dihydro-2H-chromen-7-yl]oxy]oxane-3,4,5-triol	POS	6.923324653	2.878197676	15.41180541	0.211767836	3.039901413	1.615274333	4.775448216	4.961541709	4.771931743	4.466785664	3.061676541	12.99724559	6.938369346	8.089382795	1.929282872	6.557418061	3.715008847	2.479018971
1-(3,4-dihydroxyphenyl)-6,7-dihydroxy-1,2-dihydronaphthalene-2,3-dicarboxylic acid	NEG	0.837380947	0.664984132	0.66786628	2.784046176	6.810021006	2.156578904	5.604238853	4.891194722	0.169799817	11.24532739	5.665669104	0.370079781	7.881185561	7.652506918	7.489113342	8.07684642	7.039511657	13.37921718
(S)-Edulinine	POS	0.014534992	0.009407211	0.0111457	0.010039118	0.013090548	0.004501208	0.121202057	0.025020155	0.018125681	0.017258255	0.002782384	0.046749119	0.007350313	0.012397567	0.01795669	0.01824696	0.014788907	0.00205274
2-Phenylethyl b-D-glucopyranoside	POS	0.031973261	0.042132676	0.175269107	0.207476247	0.108804809	0.027375624	0.410027203	0.021381637	0.5850174	0.052816254	0.016978628	0.403154024	0.101246931	0.081384278	0.0348521	0.052588233	0.191620135	0.062253558
Coriandrone_B	POS	0.032976877	0.017723573	0.026834102	0.01259406	0.009772296	0.012457832	0.110983227	0.069661768	0.062970048	0.049615759	0.059110196	0.055927514	0.023694409	0.039073848	0.018228173	0.01940876	0.034958811	0.125562926
Feruloylputrescine	POS	0.434846217	0.895240662	0.327248627	0.032590793	0.016675808	0.044572354	0.073682158	0.561216152	0.032652547	0.036944352	0.222310634	0.493590749	0.087876727	0.02337087	0.018143851	0.028436544	0.031825505	0.125039296
Auxin_b	POS	0.103794958	0.102949484	0.070795744	0.024425637	0.04345085	0.086707794	0.089595301	0.311754081	0.413945276	0.511494594	0.293120821	0.046870208	0.030962836	0.02281492	0.023731439	0.0691591	0.015255925	0.075106645
Nivalenol	POS	0.330270538	0.259281232	0.565678673	0.522106242	0.222281295	0.131399318	0.33889844	0.123193841	0.704580829	0.169486579	0.1474726	0.42931067	0.47676566	0.220381736	0.502091411	0.146736454	0.276548436	0.134703882
beta-D-Glucopyranoside, 2-phenylethyl 6-O-beta-D-xylopyranosyl-	POS	0.109236033	0.029116916	0.051374394	0.081345551	0.051033479	0.204438596	0.058674962	0.087980659	0.000465323	0.266548038	0.299616432	0.02647731	0.318953493	0.331580659	0.299791157	0.311291401	0.159131571	0.326899237
Angoroside A	NEG	0.027848918	0.012731979	0.025185891	0.014300708	0.012597261	0.005321045	0.051096808	0.048844628	2.562243239	0.027393772	0.009114406	0.001458459	0.061616272	0.040230148	0.03023426	0.056645703	0.048874498	0.015140704
echinacoside	NEG	0.004479693	0.00182176	0.005898445	0.00081445	0.000596181	0.000138116	0.010848229	0.042586785	0.528779276	0.010231201	0.007409646	0.00644887	0.003132885	0.001907407	0.002877734	0.010093098	0.008050207	0.000714884
Dehydrodiisoeugenol	NEG	0.624475606	0.399172375	0.759465189	0.489200823	0.66636933	0.381295398	0.781933818	0.744795912	0.209593084	0.623581762	0.454359549	0.539829928	0.957863932	0.965569292	0.831322177	1.715080427	1.242962171	0.794849034
ANISOCOUMARIN H	POS	0.035563404	0.055934205	0.057690273	0.006522577	0.005504578	0.000898055	0.059606268	0.009043093	0.005543077	0.001052413	0.000808366	0.016672635	0.137710115	0.028587816	0.016680369	0.022845449	0.133726231	0.014253887
Integerrine	POS	0.122213872	0.033648212	0.399155472	0.000388797	0.038898522	0.021348772	0.065804271	0.083228761	0.077339509	0.057503413	0.037351673	0.381659213	0.149246358	0.142111953	0.015452889	0.1108414	0.043666424	0.024833612
Byakangelicin	POS	0.060390663	0.017841884	0.091277339	0.130406953	0.086812138	0.164019275	0.126697941	0.098185437	0.022797293	0.065263851	0.045797611	0.036862934	0.151337114	0.246514735	0.231679248	0.200038165	0.110818243	0.104461341
(3aS,4S,7aR)-4-Hydroxy-5-[(2S)-5-hydroxy-2-pentanyl]-6-methyl-3-methylene-3a,4,7,7a-tetrahydro-1-benzofuran-2(3H)-one	POS	0.163508382	0.068894911	0.092941199	0.376411033	0.587064661	0.194089482	0.024481921	0.390921385	0.402263383	0.44647815	0.183833752	0.149574834	0.104491297	0.160812124	0.124886446	0.170688028	0.01896284	0.070321166
COLCHICEINE	POS	0.009518431	0.002543554	0.006684898	2.833291371	0.49240947	0.783537101	0.771905805	0.417837125	0.010537289	0.14637833	1.055032397	0.019198157	0.220780386	0.562854079	0.312604102	0.182465901	0.012157543	0.315693718
PRIM-O-GLUCOSYLCIMIFUGIN	NEG	5.366700453	0.523700147	2.378823232	1.169664771	0.874903061	1.62755308	2.117394238	0.80261592	0.110170002	0.4238421	0.239136215	0.532492077	0.614382238	1.263443055	0.767206778	2.871508978	0.779566687	0.855196826
L-SORBOSE	NEG	3.947530075	3.190121405	2.252053758	1.285147501	6.25845863	1.241920868	5.817121358	7.401049895	0.666934913	4.350236674	1.768589156	2.539222073	12.14660372	5.405511486	9.465009101	9.096364541	9.152144217	15.34732027
Amidosulfonic_acid	POS	0.092122138	0.179002646	0.275443273	0.147077104	0.303433047	0.135312947	0.43399363	0.261265196	0.104469875	0.121864473	0.14549717	0.111642155	0.215516491	0.213389314	0.262494874	0.32519868	0.875626387	0.170048483
2,4-dihydroxyheptadec-16-enyl acetate	POS	1.00247477	1.616541122	0.643734021	0.061845282	0.090935045	0.067199962	0.072940911	0.264997025	0.325543305	0.125380495	0.107963134	0.39478395	0.06756816	0.057283421	0.0356941	0.073107956	0.039590356	0.097299371
Sinensetin	NEG	2.943047036	1.461394685	9.830055704	5.444920357	7.443688738	4.899180962	8.210711099	1.809709128	0.729134423	0.983885854	2.716649544	9.669398872	6.112686308	4.385291402	5.767676464	9.670140295	15.87476733	7.112602595
.beta.-Damascone	POS	0.065455181	0.054852209	0.07620822	0.067101118	0.068637161	0.058853988	0.046736436	0.070135176	0.055302111	0.047529568	0.026373001	0.074080162	0.048619344	0.065839119	0.053955472	0.036581712	0.033317875	0.048955353
Daphnetoxin	POS	0.030493786	0.00149345	0.022715949	0.007330497	0.014885198	0.004072757	0.244912645	0.086097256	0.034357578	0.008570984	0.022022163	0.019152424	0.066836418	0.032473011	0.020579858	0.119726538	0.419271358	0.038869101
Dihydrocoumaroyl Hexoside	NEG	1.325455812	0.800231278	0.574921322	0.473780093	0.292611333	0.202692196	1.015456724	1.099985831	0.067161373	1.199764242	0.486173586	1.330240204	0.697737301	0.667020031	1.626394592	2.436809634	1.827304861	1.544718694
Caffeic acid hexoside	NEG	71.34249903	32.01839498	31.36060519	15.99401395	22.18367346	20.6389218	46.24040904	54.7909999	0.200952054	117.8111374	41.61323687	37.27949371	62.76264209	82.50415209	45.61196014	58.62751588	58.03292335	69.81991966
Meteloidine	POS	0.054289473	0.121183202	0.159362627	0.007378681	0.031463354	0.012313595	0.037469839	1.055513423	0.09526717	0.505061008	0.119359676	0.077324364	0.267151919	0.125568627	0.168953788	0.071574223	0.047008655	0.215259117
Columbin	NEG	0.073495656	0.017651987	0.022062298	0.023928274	0.021595194	0.03009638	0.109174754	0.324590275	0.069217406	0.177168923	0.068789021	0.017964065	0.050263107	0.145096878	0.046863906	0.114268316	0.075733472	0.036388903
Cycloolivil	NEG	0.642057015	0.432803548	0.202646969	0.518691219	0.358278369	0.451872054	0.195296008	0.338593805	0.12966364	1.425240832	0.836319789	0.261180465	1.18876823	1.515866729	1.403207879	1.646712593	0.684747379	0.572152184
arctigenin	NEG	5.43264373	8.353590895	23.57260387	23.46954984	16.02057804	8.722370241	23.60727158	11.69983214	2.01191716	10.94446295	10.74062542	26.43479601	29.44901581	35.04860965	16.08622864	41.01769693	22.94975456	26.23320005
(3S)-7-O-methylvestitol	POS	9.219113456	9.043797405	8.060661454	7.045093866	7.476624838	5.321766934	3.454334034	6.67671938	11.03587816	4.275494444	5.229138179	0.906465074	3.689075911	12.84101957	12.97435712	8.136205968	1.147235581	2.298339744
Sanguinarine	POS	0.108686377	0.037691145	0.234310321	0.181970577	0.136757329	0.159094223	0.102219247	0.040319502	0.111695691	0.046691739	0.041629142	0.128875941	0.110142179	0.184642413	0.163651235	0.158160999	0.111162241	0.097310034
CARMINIC_ACID	NEG	0.054747564	0.056236717	0.071881361	0.473327788	0.846598885	0.439031945	1.677932362	0.356883949	0.016798484	0.056787533	0.059038066	0.0928789	0.044801056	0.057484878	0.276168925	0.911270019	1.001006663	0.572033006
maclurin	POS	0.004733488	0.01659324	0.049243533	0.073622649	0.086800915	0.082733705	0.251033832	0.058778671	0.064603539	0.030877548	0.069291447	0.137819778	0.360192416	0.452176255	0.208198394	0.201044976	0.185854472	0.101280124
Dimethyl ulfoxide	POS	11.02723915	12.4013373	13.84145487	8.502983802	11.57665942	8.820052771	9.255058034	4.506614602	18.60166282	5.752796706	4.182344852	12.95638655	10.20205442	11.04925387	10.38789293	13.61088997	14.57858709	9.225409228
2,4,5-trimethoxybenzoic acid	POS	0.274096483	0.047244581	0.02642552	0.363126522	0.070771696	0.231846628	0.011652343	0.11212829	0.003761119	0.092866025	0.079584459	0.154486738	0.015785413	0.01681975	0.001055236	0.003737672	0.004930296	0.010471756
Agarotetrol	POS	0.166624616	0.061207153	0.138719062	0.105656631	0.131524461	0.10562808	0.117281096	0.090321031	0.129837488	0.062560712	0.062727421	0.09963402	0.068964431	0.101984822	0.084878177	0.085168334	0.070830133	0.06711591
Chlorpheniramine	POS	0.10750167	0.080143244	0.156030585	0.069633887	0.183783024	0.125764885	0.158547664	0.24359933	0.575439441	0.250148556	0.127078792	0.090018791	0.104518221	0.445972601	0.077227383	0.148934757	0.104251199	0.102852817
aschantin	POS	0.356288536	0.290517962	0.22052371	0.046369549	0.065860726	0.2112422	0.361609257	0.191038187	0.511285919	0.085297772	0.070569943	0.689908459	0.422711891	0.315980725	0.115808527	0.269604171	0.251275987	0.120150361
Podophyllotoxin	POS	0.036717373	0.018066646	0.019773405	0.042599662	0.229813118	0.012207417	0.31993092	0.050920955	1.672015399	0.022677146	0.151661319	0.142082576	0.043953566	0.041926651	0.074540891	0.109142535	0.26681439	0.018287325
Evodol	POS	0.379427099	0.059618372	0.23684261	0.121432861	0.320090945	0.230744562	0.161663326	0.014504862	0.000222374	0.138767745	0.176853111	0.000249166	0.114748352	0.246438433	0.718922865	0.260048061	0.317114132	0.534707552
BETA-Febrifugine	POS	0.195428675	0.050087846	0.170984604	0.002058783	0.018289665	0.00471924	0.016986249	0.017381869	0.0221465	0.010909526	0.009437881	0.20689187	0.039871288	0.035188533	0.002178313	0.006636406	0.002859232	0.001992874
Schisandrone	POS	69.10849964	33.81217815	109.3246575	3.494960465	3.472049651	4.793741217	6.403605156	78.27649462	0.070115805	47.34786855	9.793791527	72.73049964	34.55787525	44.8789719	19.5775292	34.40402513	8.478937814	27.29342235
Allicin (not validated)	POS	0.201859154	0.103150066	0.219004251	0.241755247	0.252239365	0.337086616	0.2847035	0.116325325	0.075273264	0.151586288	0.234934187	0.107816059	0.14445407	0.235199516	0.225208085	0.349970808	0.342436847	0.197031269
Triptophenolide	NEG	2.370265562	0.636212589	1.028776538	2.204953101	1.553043925	3.040402931	5.645925895	4.889160125	3.100987496	2.958376141	1.208685473	2.790120348	1.776440858	2.454814835	2.395215322	4.250834791	1.935051816	1.720857829
reynosin	POS	0.21341951	0.08728457	0.501649312	2.709022925	0.086600163	0.056955423	0.174286103	2.26983983	1.453223154	0.191764197	0.102449893	0.708272678	0.342191973	0.256658486	0.085668361	0.214239457	0.171179953	0.095118216
Karacoline	POS	9.86348E-06	8.98617E-06	9.98429E-06	0.000188491	8.25986E-06	8.48237E-06	9.01798E-06	0.002622023	0.001505728	9.80769E-06	9.01626E-06	9.74847E-06	0.000936056	0.000354496	9.00871E-06	9.61708E-06	0.000255932	9.11064E-06
(3S,4R,4aS)-3-[(2S,3R,4S,5S,6R)-6-[[(2R,3R,4R)-3,4-dihydroxy-4-(hydroxymethyl)oxolan-2-yl]oxymethyl]-3,4,5-trihydroxyoxan-2-yl]oxy-4-ethenyl-4,4a,5,6-tetrahydro-3H-pyrano[3,4-c]pyran-8-one	NEG	7.400950352	2.244923208	10.03523392	1.534252009	0.982209821	0.176301395	4.769136583	1.730424444	0.020850338	0.333032096	0.955655276	1.641322207	7.515657275	0.568449092	2.232403679	2.131723717	0.24121509	0.424758536
gomisin C	POS	0.097142084	0.211743494	0.180953899	0.159777467	0.163145348	0.059525349	0.276215619	0.183097935	0.194398413	0.049076369	0.021662518	0.755647366	0.104612514	0.257972638	0.251435119	0.423254473	0.50268657	0.141649694
cis-Miyabenol_C	POS	0.001455792	0.005389219	0.001498118	8.15196E-06	0.000309666	0.000327982	0.004251997	1.09243E-05	0.006222558	0.000603113	9.01626E-06	0.009187856	0.001813188	0.000792776	0.0036039	0.004033324	0.026627106	9.11064E-06
Epipinoresinol-4,4'-di-O-.beta.-D-glucopyranoside	NEG	2.14777438	0.330903182	1.069577313	0.400878419	0.04581826	0.381812009	5.15336949	2.192807952	0.017680115	1.125049604	0.23696383	1.29243273	0.930098818	0.647607823	0.148600818	2.154820767	0.273380503	0.178333627
aurapten	NEG	1.74335288	0.136524534	0.680154375	0.35569379	0.837167247	0.926038414	1.262566392	1.334330236	1.002745133	0.794686329	0.383865971	1.133394132	0.830514976	0.663166499	1.053558903	1.5193527	0.8141505	0.238440434
[(2R,3R,4R,5R,6R)-2-[[(2R,3R,4R)-3,4-dihydroxy-4-(hydroxymethyl)oxolan-2-yl]oxymethyl]-4-[(2S,3R,4R,5R,6S)-4,5-dihydroxy-6-methyl-3-[(2S,3R,4S,5S)-3,4,5-trihydroxyoxan-2-yl]oxyoxan-2-yl]oxy-6-[2-(3,4-dihydroxyphenyl)ethoxy]-5-hydroxyoxan-3-yl] (E)-3-(3,4-dihydroxyphenyl)prop-2-enoate	NEG	0.003481967	0.003737014	0.007094734	0.011772359	0.016518895	0.004978471	0.045366101	0.039173739	0.037383755	0.005280326	0.002493241	0.097328215	0.010960039	0.075134757	0.066132738	0.130854576	0.099659901	0.023069062
Roburic acid	POS	0.011298751	0.02315848	0.019447282	0.02146381	0.024363892	0.002566499	0.032841351	0.010351227	0.019290181	0.002118612	0.001808592	0.019520328	0.031262294	0.041864754	0.02168441	0.013365428	0.060191774	0.006798326
9-HOTrE	NEG	15.4842585	7.699407997	16.87970096	1.05866374	2.119251519	2.104222192	4.038264776	36.33191006	11.17873473	26.69931123	10.86980459	2.120732175	3.881248099	2.336583694	1.429019218	2.830336583	1.242365877	2.380968423
5-O-Methylvisamminol	POS	0.070134695	0.092404879	0.123159209	0.27125565	0.083967998	0.068276132	0.337392948	0.213838666	0.329387099	0.107220844	0.071102896	0.109390775	0.107510516	0.104841746	0.103951732	0.05489542	0.101520803	0.045377606
Luciculine	POS	0.034136951	0.008440827	0.037244919	0.009218047	0.011856084	0.005370712	0.006138211	0.023327439	0.005070531	0.010977784	0.005448299	0.011325943	0.050880329	0.02725867	0.011841834	0.003715141	0.010711755	0.01675786
4'-O-Methylsigmoidin	NEG	1.714299271	1.083899675	1.088729987	0.763151513	0.652717622	0.741517087	1.166747537	1.724559628	0.407958308	3.72115342	1.355764361	1.422634688	2.730392956	2.374856013	3.06694209	2.183384837	1.897146083	0.871466675
1-Peroxyferolide	POS	0.542541064	0.5653145	0.734816335	0.34325902	0.308267096	0.259203944	0.411363673	0.225857572	0.602610107	0.128309078	0.350738	0.31384649	0.438853033	0.666389518	0.755848385	0.456118969	0.209949012	0.17828948
Feruloyl-2-hydroxyputrescine	POS	0.057718521	0.13546715	0.033273602	0.02956208	0.021047036	0.024501225	0.003648509	3.231179056	0.01453414	0.029880467	0.002951922	0.530447092	0.034845336	0.002288213	0.026417915	0.023004471	0.031401744	0.013072763
ARTEMISIN	POS	0.012694884	0.071779299	0.040466742	0.093633695	0.035311252	0.090698735	0.245869622	0.590134394	0.013662143	0.880987213	0.204057074	0.019187702	0.419879303	0.317500676	0.589733651	0.361742312	0.294800127	0.519988672
4-Aminosalicylic acid	POS	0.246184393	0.172094171	0.232960992	0.032783253	0.051690815	0.042880096	0.036254427	0.054104545	0.031296459	0.039483449	0.0487841	0.447850112	0.051968361	0.106037892	0.05798268	0.032737475	0.031215446	0.047743025
Diosbulbinoside_D	POS	0.487989905	0.216922303	0.13520204	0.070569779	0.05448798	0.054149119	0.023054535	0.025645788	0.01554296	0.035682447	0.056423819	0.093733683	0.055977457	0.035941628	0.116189373	0.049061321	0.085390251	0.0308091
(-)Catechin	POS	0.045083661	0.046971275	0.053751622	0.018209962	0.020205189	0.038831483	0.0130747	0.183848611	1.70686435	0.053501448	0.022998298	0.012056197	0.043712993	0.093722892	0.003709985	0.010558903	0.009259166	0.004657113
Rosmarinine	POS	0.161534257	0.131556155	0.185171227	0.00679166	0.01032975	0.001369289	0.047989831	0.852763301	0.0043325	0.464635434	0.177006352	0.384382047	0.273218036	0.047336145	0.093264127	0.135640171	0.044223173	0.243859829
Miserotoxin	POS	30.34669053	22.87304542	22.19058698	1.255706496	1.0928583	0.69088361	1.333964999	5.623298751	5.308703461	3.162210449	6.838045278	23.69705244	2.217428667	2.310275383	1.855558627	1.076890262	0.816596653	3.258027742
Rhynchophylline	POS	0.009291267	0.020720049	0.016254116	0.046225756	0.026825563	0.009047766	0.043885922	0.034506432	0.157987944	0.006292632	0.004755952	0.066577533	0.014235565	0.108361599	0.060376137	0.073132991	0.063396376	0.021698741
(1aS,1bS,2S,5aR,6S,6aS)-6-({6-Deoxy-2-O-[(2E)-3-(4-hydroxyphenyl)-2-propenoyl]-alpha-L-mannopyranosyl}oxy)-1a-(hydroxymethyl)-1a,1b,2,5a,6,6a-hexahydrooxireno[4,5]cyclopenta[1,2-c]pyran-2-yl_beta-D-glucopyranoside	POS	0.025721748	0.028688149	0.13602823	0.14865018	0.24139395	0.291066446	0.217521975	0.015603434	0.00011096	0.110943242	0.092383843	9.74847E-06	0.165371067	0.2476696	0.230490553	0.423600669	0.429559672	0.338392065
Podorhizol_beta-D-glucoside	POS	0.037446004	0.022909879	0.044445243	0.092501667	0.218291608	0.079879523	0.632132408	0.152521083	0.068528102	0.229534577	0.20922914	0.06204473	0.682703092	0.185710621	0.17969454	0.298306127	0.537326314	0.370901792
Hallactone_A	POS	0.027311209	0.003021506	0.041363903	0.272161427	0.872533182	0.646602351	5.64766499	2.052120965	0.005214564	3.730529561	0.300729767	0.019019543	7.051347994	1.994069597	3.448063572	26.44741426	2.119600226	6.040532988
oleuropein	NEG	1.855578441	0.564789107	1.845467852	0.40848043	0.278733556	0.464717904	3.087578958	1.170721548	0.084820581	1.153382542	0.569844835	0.866498972	1.260510222	1.350507763	3.090527853	2.278764461	2.085203674	2.612451924
(E)-Squamosamide	POS	0.290395278	0.720590954	1.094129969	0.00493888	0.034197107	0.003669468	0.020122541	0.07886907	0.011475028	0.049895835	0.028272418	1.841980145	0.324288442	0.12783253	0.259382649	1.199757407	0.169013397	0.857990942
TRIPTOLIDE	POS	0.129311395	0.252802447	0.328623289	0.004979067	0.043183149	0.006980839	0.013191988	0.097996009	0.003648782	0.042321923	0.159370006	0.128169379	0.032722339	0.047351257	0.033006908	0.065168995	0.027256495	0.064954714
Loganin	NEG	0.017638718	0.012708533	0.004093836	0.006523895	0.008711472	0.008295099	0.068771141	0.150068922	0.093082371	0.119143216	0.062249961	0.018995007	0.042587355	0.096932366	0.017246176	0.055425009	0.063951695	0.012360453
(7-Hydroxy-1-(4-hydroxy-3,5-dimethoxyphenyl)-3-(hydroxymethyl)-6,8-dimethoxy-1,2,3,4-tetrahydronaphthalen-2-yl)methyl .beta.-D-glucopyranoside	NEG	0.325111479	0.313815729	1.165097295	1.853278889	2.470773233	3.766161739	14.70649253	12.27481662	0.030202086	10.74998421	6.733185747	0.562283006	7.653150493	8.924894988	11.21274082	45.62647421	10.57955091	8.388291124
Schizantherin B	POS	0.044029879	0.024133808	0.094800177	0.032046006	0.060175816	0.015970216	0.03571183	0.04613303	0.005600881	0.070249959	0.016518599	0.056241664	0.058836675	0.064190456	0.081783326	0.11239654	0.151790746	0.034696293
Erianin	POS	0.339395438	0.035843181	0.677840058	0.085240849	0.10274112	0.087763226	0.146461555	0.12599564	0.045047147	0.2021975	0.111419931	0.267900836	0.280385017	0.574915463	0.256225852	0.105160245	0.165003262	0.089916735
(E)-N-[2-hydroxy-2-(4-hydroxyphenyl)ethyl]-3-(4-hydroxy-3-methoxyphenyl)prop-2-enamide	NEG	1.242744824	0.161071978	2.87378633	0.513161747	0.706295936	0.339646388	1.1014725	0.824405471	0.81955886	0.494311671	0.47988328	0.273119018	0.97565186	0.990356567	0.50522701	0.732295302	1.108897515	0.447266572
(2R,3R,4S,5R)-2-(6-((E)-4-hydroxy-3-methylbut-2-enylamino)-9H-purin-9-yl)-5-(hydroxymethyl)tetrahydrofuran-3,4-diol	POS	0.092479652	0.002925506	0.001411103	0.001015564	0.003333279	0.087934078	0.026486167	0.005966337	0.000294594	0.065534952	0.014073945	0.001266944	1.117886013	1.827634494	2.208480521	0.198331951	0.227001758	2.147469663
[(1aS,1bS,2S,5aR,6S,6aS)-1a-(hydroxymethyl)-2-[(2S,3R,4S,5S,6R)-3,4,5-trihydroxy-6-(hydroxymethyl)oxan-2-yl]oxy-2,5a,6,6a-tetrahydro-1bH-oxireno[5,6]cyclopenta[1,3-c]pyran-6-yl] (E)-3-(4-hydroxy-3-methoxyphenyl)prop-2-enoate	NEG	0.649591856	0.203180385	0.299129124	0.432222661	0.830308495	0.556671547	0.679196806	1.27231166	0.136324204	0.650166277	0.596915182	0.338343338	0.850369832	0.521726283	1.151382774	0.874217568	0.41212699	0.906622885
Fucoxanthin	POS	0.000167885	8.98617E-06	9.98429E-06	0.000929288	0.000216247	8.48237E-06	9.01798E-06	1.09243E-05	0.379869223	9.80769E-06	9.01626E-06	9.74847E-06	9.4236E-06	9.90383E-06	9.00871E-06	9.61708E-06	9.20786E-06	9.11064E-06
(1R,2E,7R,10E,12S,13S,15R)-12,15-dihydroxy-7-methyl-8-oxabicyclo[11.3.0]hexadeca-2,10-dien-9-one	POS	0.041832315	0.010827169	0.082428679	0.0057733	0.015383287	0.00905279	0.012875735	0.029779235	0.087355348	0.02408223	0.012687293	0.033533338	0.025473098	0.031783383	0.019016333	0.022267046	0.016049568	0.01376232
lespenefril	NEG	0.107274635	0.105589172	0.071559915	0.814516251	1.197518303	1.178898324	8.599665183	8.263355851	2.90341E-05	9.407186345	2.869758735	0.099749098	13.87632961	5.657823176	10.13389893	14.19878608	9.120792764	7.495836281
Rutacultin	POS	0.044615139	0.10418675	0.038921691	0.069310894	0.031407161	0.062556914	0.19861096	0.042064872	0.408461382	0.065021894	0.030438659	0.093827838	0.059344847	0.142554167	0.124808385	0.06048073	0.0986411	0.07142481
Raloxifene	POS	0.099693728	0.226762133	0.101526025	0.079454619	0.026146508	0.059128391	0.217575848	0.063994262	0.000242235	0.040730176	0.069415655	0.143875762	0.334727789	0.166126059	0.31655625	0.403617564	0.250952946	0.276316081
2-amino-3-(5-hydroxy-1H-indol-3-yl)propanoic acid	POS	0.298176529	0.154764527	0.29073663	0.36551638	0.309348032	0.393645139	0.448560466	0.195224253	0.104090232	0.185752663	0.28130452	0.145119947	0.20535299	0.285237697	0.285338777	0.438456448	0.443066128	0.241416906
Harmaline	POS	0.206521279	0.109154765	0.225321916	0.270353132	0.279656488	0.337823782	0.320531889	0.146261347	0.074691418	0.154075916	0.239650348	0.111221306	0.140566518	0.235033471	0.241178656	0.356289852	0.370131805	0.21386316
Juzirine	POS	0.013832142	0.052879252	0.002584107	0.001023939	0.001093646	9.47352E-05	0.001959636	0.067587253	0.002807128	0.016937956	0.005101341	0.497105001	0.001654435	0.00221269	0.002027954	0.010680334	0.004143176	0.001047019
Isolupalbigenin	NEG	9.563451277	4.129451815	3.22448255	2.193019345	0.606002756	1.641475315	3.280072165	1.518512451	0.166049515	1.711878787	2.967650706	5.778622984	3.273042225	2.073262235	5.119341879	3.581994421	2.634668362	1.498803845
(5R)-trans-1,7-diphenyl-5-hydroxy-6-hepten-3-one	POS	0.001652967	0.082397281	0.004702241	0.010192989	0.011758725	0.010064904	0.03556315	13.65888082	0.300155036	0.013931654	0.015436263	0.149575348	0.052453342	0.015005485	0.013079686	0.285516855	0.012967927	0.06918053
5-Isopropyl-2-methylphenol_acetate	POS	0.279922821	0.185165466	0.243621539	0.006874772	0.010290143	0.010651993	0.007910737	0.031286097	0.028765529	0.030084762	0.021729377	0.229913085	0.029495763	0.010073018	0.013656237	0.015793422	0.00584539	0.031729265
Nirurin	POS	0.184319743	0.026355251	0.078451591	0.020184854	0.005334426	0.030903189	0.057433866	0.219616648	0.002685601	0.867077656	0.446961082	0.105741625	1.338550231	0.615169869	0.296000128	0.060823415	0.234391844	0.14288621
Glucocaffeic_acid	POS	0.23010402	0.147668951	0.12336107	0.066344304	0.075645864	0.101966798	0.0952513	0.124091569	0.044306738	0.454820648	0.172095659	0.135366393	0.298782682	0.208070331	0.123686673	0.116769549	0.110595012	0.120460721
DL-.beta.-Hydroxypalmitic acid	NEG	0.174257487	0.114262097	0.055104025	0.026156289	0.146788887	0.042676794	0.09071302	0.392559469	0.160316285	0.179624253	0.234003684	0.110383346	0.156800038	0.094368482	0.09708133	0.181898228	0.070233495	0.052256073
Isobutyrylshikonin	NEG	0.009890183	0.005920492	0.012764057	0.029770633	0.094588918	0.016160784	0.10634706	0.267527073	0.234076663	0.082754747	0.056995693	0.047231904	0.044447505	0.047262962	0.071144253	0.085508291	0.065623964	0.017785678
1-Monopalmitin	POS	0.09783999	0.144979608	0.069771499	0.009054666	0.014420068	0.013428134	0.008899473	0.039283983	0.041207756	0.04128839	0.031517452	0.053567541	0.015883112	0.014041552	0.009073078	0.01038238	0.006832158	0.016528237
Flavone base + 4O, 1Prenyl	NEG	2.516717471	1.219029585	2.267848512	2.64251725	2.420231351	2.105066773	4.398398183	2.000235464	0.234047425	3.230599494	2.306757675	1.778715027	3.274696331	4.104392264	3.45528544	5.88390034	3.711090116	4.231840721
8,10-Octadecadiynoic_acid	POS	1.256438583	0.788075919	0.793713663	0.01895761	0.03131877	0.046252375	0.021346576	0.123316882	0.591873618	0.08784019	0.074654482	0.858335941	0.038186866	0.022911752	0.024032634	0.022145387	0.014156837	0.082877734
Seneciphylline	POS	0.066797598	0.012288006	0.093851999	0.007484056	0.052563155	0.007472294	0.11661094	0.165235168	0.378106326	0.054634603	0.016672082	0.02463847	0.067086962	0.068360848	0.037771727	0.071651405	0.061083919	0.019579375
Samaderin_A	POS	0.110407686	0.047326668	0.041170781	0.015200587	0.019910046	0.010584594	0.027863111	0.037578119	0.108301088	0.024235047	0.014904813	0.038322314	0.030978578	0.025527192	0.028929885	0.034744742	0.043859755	0.033273458
Lotusine	POS	0.017836881	0.002025145	0.00467361	0.001294228	0.001445195	0.002507176	0.00053462	0.026276325	0.329695437	0.003053453	0.001801894	0.008118964	0.006076184	0.001700949	0.007571669	0.00183438	0.000451046	0.00025249
Cyperine	NEG	0.304107839	0.093196391	0.256557689	0.023176143	3.72237E-05	0.021193105	7.78571E-05	0.144094294	0.290843071	6.14172E-05	0.015657291	0.333984584	6.10982E-05	6.02226E-05	0.022605946	9.40653E-05	5.68477E-05	6.2852E-05
Arenobufagin	POS	3.873480262	1.415611582	4.558514733	0.048289095	0.003415551	0.836484432	0.015347469	2.414089658	0.012352942	0.455927123	0.258592009	1.189344649	0.051690414	0.040317896	0.025781345	0.253223073	0.232430219	0.055073611
Piperonylic Acid	NEG	3.612206319	2.391862221	3.681439113	2.062752933	4.167655158	1.011300672	4.600996083	1.682979088	1.770766726	1.906598522	1.40105207	2.764183904	1.079415831	2.257894759	1.22146229	2.617034507	2.133579365	1.823860022
(2S)-6-[(2S)-5,7-dihydroxy-2-(4-hydroxyphenyl)-4-oxo-2,3-dihydrochromen-8-yl]-5,7-dihydroxy-2-(4-hydroxyphenyl)-2,3-dihydrochromen-4-one	POS	5.157126164	8.730771268	10.83991781	1.555968096	1.540664466	1.016777319	1.774512582	2.745461583	0.086840233	1.844742329	1.836182013	0.316100061	7.479485069	1.970467751	2.090770953	1.165495992	4.111289148	2.339483343
Artemisinin	POS	0.196582447	0.136983005	0.096474129	0.067371042	0.074595261	0.099785192	0.046846822	1.344542852	0.023331231	0.134367667	0.075509396	0.0480374	0.23764426	0.180615694	0.138400782	0.182330025	0.164275685	0.258183467
(7S,8R,8aS,14aR,14bS)-7,8-Dimethyl-5a,6,7,8,8a,14b-hexahydro-5H-benzo[kl]bis[1,3]dioxolo[4,5-b:4',5'-g]xanthen-5-one	POS	0.622264782	0.870476479	0.508709818	0.021301128	0.013013699	0.030608554	0.072559281	0.062811612	0.505312476	0.134328469	0.098770807	0.801092996	0.23254895	0.152371989	0.168811761	0.087434161	0.165475586	0.147202275
[8]-Dehydroshogaol	POS	0.400346268	0.093451714	0.198246871	0.467613089	0.132819162	0.164138398	0.11103982	0.308446915	0.521466734	0.159979464	0.038198014	0.018714046	0.115385597	0.203920738	0.089504363	0.055235596	0.100538691	0.182089697
Eudesmin	POS	0.405412673	0.403470347	0.401545572	0.324597832	0.328537012	0.343652873	0.374136033	0.387424869	0.257194686	0.366475856	0.344991458	0.464461508	0.393525975	0.406521349	0.490356697	0.422275504	0.414459779	0.382718706
5,6-Dihydro-11-methoxyyangonin	POS	0.086029842	0.055177021	0.231143536	0.157984908	0.431532677	0.08872191	0.213214067	0.231055972	0.159154602	0.450350047	0.069524011	0.27421544	0.095115829	0.181606695	0.131577408	0.257019204	0.162914649	0.062227072
(7-Hydroxy-1-(4-hydroxy-3,5-dimethoxyphenyl)-3-(hydroxymethyl)-6,8-dimethoxy-1,2,3,4-tetrahydronaphthalen-2-yl)methyl pentopyranoside	NEG	0.40482101	0.082253846	0.625892597	0.021425614	0.01959478	0.027116664	0.152468582	0.490345139	0.020140278	0.118974119	0.068830475	0.242671239	0.398275543	0.6883615	0.158297829	0.095546088	0.183637055	0.290173884
Pretazettine	POS	0.005655308	0.032137638	0.136862715	0.272362465	0.110424315	0.101214198	0.069625238	0.021248052	0.003997054	0.03075304	0.048488712	0.077189563	0.083042985	0.173712154	0.040857937	0.068153556	0.079389416	0.102288349
2-(2-oxo-8,9-dihydrofuro[2,3-h]chromen-8-yl)propan-2-yl acetate	POS	0.196801258	0.093401113	0.253791671	0.489571872	0.743741203	0.263511123	0.469166631	0.397862118	0.534197503	0.480732453	0.23754859	0.28228178	0.166986268	0.331788333	0.236613219	0.241116128	0.339905837	0.228427027
Protosappanin B	NEG	1.487926228	0.541421588	1.148177643	1.834547389	1.990094501	0.776799583	3.354812324	2.848229176	3.962832924	2.084626791	0.751010049	2.649681845	0.905361861	1.502486737	1.500326448	2.340499939	1.613459426	0.815235148
Aconitine	POS	0.091149918	0.147059925	0.057692967	0.023127859	0.003750474	0.023782762	0.081470946	0.123894945	0.038986634	0.217195105	0.08012603	0.096233233	0.143432993	0.163753175	0.080886105	0.1399805	0.064581155	0.110010145
Isobavachin	NEG	23.88155069	9.101663563	7.88026253	10.57065124	5.592870905	7.814882355	26.42315692	3.569133687	0.584350553	3.745004788	2.140935769	3.239212777	2.640076212	14.18339825	1.259589201	5.219084201	10.86856568	4.434707285
Tricycloekasantal	POS	0.023593654	0.006561345	0.011162826	0.009093027	0.01797676	0.014046407	0.011347286	0.065190461	0.169457736	0.032756101	0.01885441	0.005504114	0.005787309	0.007620421	0.003716798	0.005263614	0.00264369	0.005850117
(9R,10R)-9-acetoxy-8,8-dimethyl-2-oxo-2,8,9,10-tetrahydropyrano[2,3-f]chromen-10-yl 3-methylbutanoate	POS	0.062791339	0.031800836	0.072308298	0.439613751	0.567052057	0.198447762	0.429153151	0.12699479	0.330216272	0.276835793	0.246092057	0.202084176	0.072451819	0.26389883	0.163034427	0.170108941	0.304503476	0.12818102
Acetylpterosin_C	POS	0.121739366	0.03277471	0.223076007	0.030295353	0.077250967	0.020895115	0.048329516	0.116548138	0.169805807	0.270936523	0.039205221	0.101539576	0.086143776	0.09764549	0.072652409	0.056117813	0.100560513	0.084846841
Flavanone base + 6O	POS	0.024018537	0.016547837	0.020210277	0.001126609	0.078583295	0.023848967	0.036905484	0.33670251	3.534865515	0.042236018	0.087021867	0.015670883	0.045639632	0.0265278	0.098376956	0.028339725	0.016555706	0.021713024
Diethylacetic acid	POS	0.131310822	0.129379532	0.361267181	0.689513364	0.655170897	0.582311288	1.145452051	0.477702244	0.809872281	0.133738304	0.229861812	0.93463158	0.724987815	1.249788576	1.057844582	0.816966781	0.872236186	0.369217936
5,7-Dihydroxy-2-(4-hydroxy-3-methoxyphenyl)-6-(3-methylbut-2-enyl)-2,3-dihydrochromen-4-one	NEG	1.691375177	0.938337804	2.165272223	1.636248204	2.329680997	1.171557215	4.750437409	3.844579508	1.34520821	1.991911867	1.266165045	1.94929515	3.281898059	3.1564008	4.288126908	6.110459737	3.397267966	3.330135776
Curine	NEG	0.464079342	0.238039846	0.457957333	1.205327285	0.589919109	0.610409421	0.879707294	11.78172761	0.046602184	9.058771338	2.766302898	0.842650691	2.482486854	5.668513653	2.710792223	4.434437619	1.281981303	2.371687922
Gravacridonediol	POS	0.019876066	0.003991305	0.022617326	0.011290403	0.026999064	0.002842384	0.026267121	0.134329417	9.73163E-06	0.148057557	0.068958169	0.165012354	0.016366564	0.090023075	0.026006604	0.015731735	0.008572953	0.010595972
Feretoside	NEG	1.465668724	4.597154774	9.288713892	38.32823059	67.31922567	96.46471202	523.8105846	264.6241332	0.05191799	347.7433452	111.796926	2.209641915	827.5069928	564.1547852	484.8880686	514.5764633	601.8568662	483.7646448
2,3',4,6-Tetrahydroxybenzophenone	NEG	0.28090446	0.358903904	0.268462764	6.378992237	2.613826918	3.090586457	2.005387343	7.175410676	0.420937296	3.734170183	4.119651029	0.617339647	4.170879665	3.067141539	3.710720856	4.154049338	2.625482378	4.753285373
Benzoic acid + 1O, O-Hex	NEG	9.127583233	8.165546853	11.631748	0.570574467	2.648313724	0.27854655	4.148760373	2.936008178	0.110763151	1.620096751	2.540251616	7.910831034	2.518352097	0.792375199	2.489668062	4.749962883	5.527591332	4.394502234
alpha-Methylene-gamma-butyrolactone	POS	0.10686704	0.102373159	0.102261494	0.000928686	0.1099493	0.087077651	0.103585647	0.137175933	0.130199782	0.114369913	0.089657583	0.001309266	0.092634614	0.123574473	0.115993251	0.116677949	0.104923084	0.000405942
Poncirin	NEG	0.001213777	0.00112053	0.002212336	0.000945839	0.004311939	0.000170981	0.01819136	0.012388039	0.016361361	0.014849443	0.001308832	0.009816973	0.0068547	0.00681375	0.005244495	0.020388694	0.009660313	0.002093821
5-O-Methylembelin	POS	1.075255271	0.264301057	0.343387878	0.041300759	0.123484005	0.105644511	0.069709537	0.300869996	0.518560631	0.256312659	0.10279016	0.186207738	0.099676589	0.135318637	0.067745027	0.111665312	0.05684339	0.102374727
Persicachrome	POS	0.004666067	0.012150184	0.009675259	0.004669801	0.002303406	0.005470971	0.000653507	0.011225972	19.75663791	0.001763356	0.002619287	0.005114417	9.4236E-06	0.000226599	0.002796576	9.61708E-06	9.20786E-06	0.000431777
2-Methoxystypandrone	POS	0.0511281	0.02818768	0.059888868	0.001967697	0.226366831	0.033966229	0.362919902	0.121594755	0.086351451	0.044885128	0.092900686	0.088409651	0.075592878	0.056936202	0.055750879	0.058121792	0.041480827	0.020326088
O-7-Angelylheliotridine	POS	0.112136729	0.094122917	0.171529186	0.030686058	0.058437761	0.054173416	0.073084944	17.92564694	0.216077055	3.938010568	1.234358738	0.117440276	1.078636932	0.574827013	0.480411619	0.268115296	0.077657313	0.754015398
Plumbagine	POS	0.36318422	0.352190229	0.40559729	0.384085805	0.402946527	0.333775107	0.370218943	0.402373423	0.428149187	0.402668666	0.311352075	0.382256791	0.344171622	0.434368152	0.43038812	0.34833589	0.335936285	0.463213798
Myristicinaldehyde	POS	0.088767974	0.152766334	0.044359636	0.141908875	0.456751052	0.158534268	0.461851311	0.163402065	0.040757837	0.762627987	0.402360646	0.10078113	0.732879678	0.910553958	0.46188107	0.572725274	0.347711807	0.644671369
Myricetin	NEG	0.000894708	0.000798492	0.003596197	0.002536946	0.010030147	0.000906889	0.071344226	0.031599463	0.05726606	0.006087515	0.007031773	0.009926584	0.008443439	0.007435108	0.016356096	0.023847614	0.027963248	0.005442919
Tremulacin	NEG	0.000651699	2.77504E-05	0.005078642	3.53996E-05	0.001227133	0.000238589	0.043862629	0.010450858	0.009645315	0.000209917	0.003576773	0.015088627	0.025957619	0.006527685	0.003600293	0.010978368	0.019630723	0.000819207
Anisodamine	POS	0.690639068	0.259762066	1.601196095	0.014248543	0.295121593	0.148532919	0.475627444	0.496470026	0.483007937	0.429560985	0.298342895	1.383892029	0.729128423	0.823827781	0.175540028	0.657520821	0.345781934	0.221962722
onopordopicrin	NEG	0.407314243	0.192785492	0.702553643	0.408798722	0.778072555	0.312625147	6.176816157	1.152974511	1.253628273	0.72388716	0.530799877	0.264500146	1.792905882	1.150961381	0.673944948	1.309834251	2.562885245	0.671368689
mollugin	POS	0.46020523	0.351678714	0.209896174	0.017673284	0.048686966	0.120312276	0.06404821	0.079917748	0.004862443	0.02172345	0.096907112	0.591644861	0.12631345	0.014027572	0.076187717	0.169115489	0.162581767	0.110643553
Isoamericanol_A	POS	0.192117599	0.122463058	0.134871584	0.581069005	0.53625464	0.367616925	0.073387286	0.069179964	0.022938417	0.274094594	0.09156876	0.122102057	0.063585647	0.198341971	0.106131177	0.086149974	0.076853201	0.124968399
7,12-Dihydroxy-3,11,15,23-tetraoxolanost-8-en-26-oic_acid	POS	0.603450302	0.547231408	0.533649671	0.089112958	0.003945431	0.406770917	0.029553974	0.502935598	9.73163E-06	0.254910126	0.251897025	0.45675776	9.4236E-06	0.029093639	0.016114821	0.197871658	0.136029163	0.011510141
(3'S,4S,6R,7R)-7-Hydroxy-3',6,7,14-tetramethyl-8H,17H-spiro[2,9-dioxa-14-azabicyclo[9.5.1]heptadec-11-ene-4,2'-oxirane]-3,8,17-trione	POS	3.7886172	5.915718382	3.75643669	0.152348651	0.303284196	0.381329498	0.727832602	20.50573269	0.092633212	14.55001013	3.766923001	3.585006899	18.83718317	11.31049689	5.534890725	3.348157587	1.021357202	13.21921137
Moracin M	POS	0.227865292	0.167812288	0.359377332	0.228549441	0.210542723	0.098656887	0.215510813	0.091897497	0.040491181	0.024179674	0.049908966	0.067097406	0.106041027	0.151356373	0.11397162	0.232827192	0.188176275	0.144335848
Myricetin-3-O-xyloside	NEG	0.073073958	0.036764585	0.024266942	0.030101542	0.033311118	0.038370643	0.096577113	0.084496416	0.058617886	0.039670309	0.024643777	0.044293183	0.051362007	0.048255128	0.059322665	0.031773005	0.045386691	0.032846097
Pteryxin	POS	0.132599006	0.35645428	0.086091451	0.016901418	0.022865154	0.022342509	0.035067941	0.02867343	0.512239846	0.100412996	0.024385976	0.276383973	0.235020305	0.193340426	0.111755256	0.053687055	0.132318474	0.186076363
C18:4n-3,5,7,9	POS	0.114891328	0.148641839	0.095685279	0.031760852	0.048812551	0.057964173	0.032617828	0.264515052	0.497065298	0.25612486	0.168827175	0.05495892	0.043283102	0.028064471	0.016423657	0.028188245	0.010060809	0.032210424
(2R,3R)-3,5-dihydroxy-2-(4-hydroxyphenyl)-8-(3-methylbut-2-enyl)-7-[(2S,3R,4S,5S,6R)-3,4,5-trihydroxy-6-(hydroxymethyl)oxan-2-yl]oxy-2,3-dihydrochromen-4-one	POS	0.246991432	0.172521485	0.192064614	0.007636554	8.25986E-06	0.002836468	0.003283808	0.006007408	0.053753663	0.015934507	0.028997443	0.252731361	0.024316982	0.023699471	0.019971659	0.002338413	0.006379049	0.00345743
11-Hydroxytephrosin	NEG	0.278549663	0.018778803	0.061247319	0.28150547	0.363051304	0.197449393	0.826276141	1.931658416	0.125578147	3.727476237	0.330128777	0.047518181	0.896149885	0.502824994	0.625442048	2.115338322	0.705498526	0.407793699
Echinone	POS	0.536384396	0.319441635	2.004884506	2.137381113	0.976963014	0.205652739	1.03163027	1.00463157	0.148549354	0.576804637	0.248927148	0.107443347	0.677074808	1.345378505	1.129867753	1.711265666	1.619481848	1.012491667
3'-O-methylbatatasin_III	POS	1.193787664	0.097078758	0.84479552	0.48138813	0.655579079	0.307220294	0.638381533	0.580473572	0.072251749	1.109351826	0.148924717	0.369493552	1.899825605	2.310831611	2.041413755	3.703409479	2.254709804	1.049700229
(2R,3S,4S,5R,6S)-2-(hydroxymethyl)-6-[4-[(E)-3-hydroxyprop-1-enyl]phenoxy]oxane-3,4,5-triol	NEG	0.442616593	0.303671439	0.090971737	0.62753861	0.757289394	0.628992079	1.412624986	3.770487645	0.013986365	4.333005826	2.926109921	4.143755949	0.135244734	0.328291557	0.112202082	0.232072557	0.059627715	0.109604763
4-[(3R,3aR,6S,6aR)-6-(4-hydroxy-3,5-dimethoxyphenyl)-1,3,3a,4,6,6a-hexahydrofuro[3,4-c]furan-3-yl]-2,6-dimethoxyphenol	POS	0.044492969	0.130630789	0.108634122	0.022606727	0.043570535	0.113230362	0.228804018	0.080263446	0.29335147	0.064943103	0.033389056	0.308783383	0.166374954	0.350636419	0.207053876	0.102642323	0.110518969	0.052142713
2,3-Butanediol_glucoside	POS	0.217369413	0.374467346	0.141348514	0.01767109	0.088878768	0.118631988	0.021263479	0.133459667	0.495818628	0.042113603	0.061168084	0.139700893	0.066037043	0.009503712	0.013955446	0.247389781	0.050671985	0.114548267
Orientaloside	POS	0.038929824	0.062172861	0.069835978	0.065242989	0.093146183	0.067364682	0.064584325	0.031916712	0.060274813	0.016844463	0.022330707	0.083544845	0.073927041	0.10692164	0.047485242	0.042020535	0.052760694	0.03287321
(S)-Pterosin_P	POS	0.000221548	0.000190926	0.000532925	0.003265582	0.001430805	0.000203316	0.000262331	1.09243E-05	0.096833865	0.00302259	0.003249138	0.000244082	0.005240112	9.90383E-06	0.000625677	0.000299278	0.000302179	9.11064E-06
2',4'-Dihydroxy-4,6'-dimethoxydihydrochalcone	POS	22.01672372	7.816217952	20.72556545	0.470638085	10.09762711	2.023384245	11.08559128	3.83720042	2.429468488	2.716435418	4.170889587	25.57441791	13.4276266	15.93119918	5.959569872	12.87076544	10.09250905	6.98351247
Zephyranthine	POS	0.182036443	0.054374675	0.15132966	0.132243429	0.063473551	0.087944017	0.07389609	0.049955884	0.041993946	0.065016911	0.049801781	0.160536988	0.095610277	0.169270604	0.046396138	0.070979862	0.074291756	0.045466923
Benzoic acid + 2O, O-Hex	NEG	0.113381676	0.165434957	0.097614144	0.182407086	1.166657382	0.854402017	6.403233156	7.151971191	0.032912986	5.813506694	1.112455763	0.061990571	2.499771633	6.754540281	6.032877438	5.444933854	3.963161003	7.711722624
Soularubinone	POS	0.091039849	0.026744042	0.092193979	0.026858944	0.043545031	0.02216861	0.040523812	0.016233103	0.007114023	0.020398681	0.011303695	0.051055331	0.064995967	0.05743979	0.113295636	0.090389384	0.112338756	0.043008096
Phaseolus_e	POS	0.222814758	0.25166702	0.723097104	0.405653448	0.170478292	0.128090686	0.224858773	0.105094112	0.515064865	0.127911662	0.083659382	0.595290672	0.117486966	0.464258712	0.354416013	0.312093064	0.399922501	0.151226311
Cabreuvin	POS	0.240863361	0.170844725	0.426749107	0.254106655	0.221248796	0.105013717	0.236162625	0.074779181	0.062482379	0.022313984	0.047255938	0.09562302	0.111352536	0.169266797	0.116669066	0.263132296	0.214874029	0.150995647
Hexahydrocurcumin	NEG	0.745256651	1.408139321	10.39150843	6.184243585	2.778903418	1.412806005	6.111603314	1.015807204	0.19317518	2.314501046	1.800928419	3.318311337	8.472957704	7.20488647	1.933125228	4.539345968	5.914778584	5.059750092
Evernic acid	NEG	2.850932048	0.420936165	1.027201657	0.502592681	1.157077138	0.313213449	2.118015153	2.427830325	1.583209685	0.770170308	1.087660824	0.989852655	2.496556496	1.170283455	0.825373001	1.078622732	0.826261237	0.596925871
Schizotenuin A	POS	9.86348E-06	0.001668099	0.008800837	0.518500996	0.762195272	0.503329547	0.676410842	0.585172002	9.73163E-06	0.906382157	0.811617999	9.74847E-06	1.007997748	1.068418336	0.99501681	0.804030739	0.924076438	0.953396157
Mahanimbinine	POS	0.046592684	0.073146575	0.051245021	0.033395923	0.03246819	0.039748192	0.036482314	0.030746745	0.048773251	0.039504687	0.041123004	0.100344369	0.054306276	0.06744742	0.075236662	0.08123333	0.045698741	0.022526168
1-Epideacetylbowdensine	POS	1.079603888	0.724155415	1.837824283	1.080256451	0.974208493	0.462268625	0.930020473	0.318162716	0.229347249	0.076982166	0.209590345	0.288986787	0.486753835	0.713243196	0.59511271	1.177402972	0.811301	0.630788538
epiyangambin	NEG	0.315590284	0.286872243	0.183842214	0.186216423	0.218072464	0.274924061	0.458587978	0.44702011	0.122772949	0.372795135	0.265250399	0.228000287	0.469589038	0.286721541	0.488915186	0.607631997	0.306163301	0.401549573
Gibberellin_A1	NEG	3.237663026	1.106672756	5.945616171	18.51810192	1.155058139	0.680454642	3.6613324	3.084958665	1.539327513	2.455273636	1.284694033	4.319674618	3.972346394	4.47254731	1.197309767	6.260389468	2.769968004	1.652681739
Nodakenin	NEG	0.005156906	0.067708977	0.16505481	0.36814186	0.228026249	0.177303232	0.282413183	0.217830129	0.112455615	0.179085264	0.118785894	0.144269798	0.229070533	0.329432019	0.231589818	0.287046986	0.269140745	0.257502163
3-Hydroxymugineic_acid	POS	1.421123819	0.100945	1.101290868	0.73425691	0.421422721	0.322382222	1.093527442	0.740908057	0.643316162	0.903382561	1.233169593	0.70825088	0.906653087	0.388863573	0.449922046	0.682146274	0.670779958	0.481483272
Morusin	POS	0.113623015	0.229893655	0.157026299	0.130492834	0.345138152	0.003509545	0.177500463	0.031070161	0.000345753	0.026578211	0.061424057	0.065355038	0.124861292	0.134221098	0.04713317	0.156232343	0.231212543	0.051622162
Isosafrole	NEG	0.077939327	0.105948069	0.052369827	0.376874034	1.122596237	0.406986017	2.199297912	1.12881808	16.66123596	1.387009868	0.553524135	0.017224078	1.731706051	2.433721578	1.792412974	5.685274409	1.357089544	2.073513346
Verbenalin	NEG	0.059082207	0.135811635	0.139700131	1.810067375	0.400084265	0.754577447	3.487939359	1.407954366	0.003948199	0.37747071	0.239097885	0.150509467	4.665035611	3.671037764	2.662555592	4.995610726	7.58189049	4.235402262
Butyl_(S)-3-hydroxybutyrate_[arabinosyl-(1-.6)-glucoside]	POS	0.151199082	0.058863778	0.042021998	0.014422609	0.015519149	0.070406646	0.011824093	0.146895931	0.013399141	0.186851858	0.112145739	0.087553271	0.053212879	0.061057217	0.041323676	0.038921786	0.017657183	0.049458892
galangin	NEG	3.389813686	1.337645817	4.930578514	4.426101087	5.147099146	3.382391559	7.6224496	0.042133902	0.020949375	2.986060822	2.099090182	3.675885463	3.591529078	7.516681403	6.152741836	10.75796719	6.225960016	5.528062639
5,3'-Dihydroxy-6,7,4'-trimethoxyflavanone	POS	0.044110821	0.023510184	0.040882931	0.33703403	0.472437982	0.150018087	0.267156652	0.338410844	0.109876644	0.15451022	0.102457448	0.043329911	0.030189446	0.135561055	0.076871039	0.116996423	0.134809555	0.034993734
Lindenenone	POS	0.847685326	0.182115611	0.861860487	0.152885562	0.134259526	0.050461018	0.067013459	0.184119375	0.171668588	0.089799815	0.064510481	0.278023878	0.42586967	0.281963813	0.119933537	0.072433848	0.138971545	0.127971963
Specnuezhenide	NEG	4.868344559	3.427404444	2.530536385	5.610701255	4.296864596	3.983529809	16.63584104	7.493283927	0.043491503	13.43684981	5.826826113	1.261047589	6.303711032	5.98811224	6.710235601	6.771184847	5.981349364	4.610518488
Ethyl_hydrogen_fumarate	POS	2.685437965	2.653728173	2.311309449	1.764368128	2.134591263	1.919059361	0.952987027	2.021415677	3.598063984	1.598142159	0.689531491	0.72992695	3.229712209	4.292119745	1.241734939	2.788461102	2.257031481	2.801404871
Ethyl_3-hydroxybutyrate	POS	0.000802826	0.107315353	0.12590889	0.098361375	0.104507977	0.10030157	0.107535117	0.225676868	0.124562399	0.123172246	0.110792779	0.126334147	0.114160951	0.125471147	0.11524438	0.121341438	0.111545957	0.112810129
Piplartine	POS	0.321446579	0.087831774	0.476759853	0.007891267	0.078048377	0.010123329	0.144444947	0.199459388	0.316524644	0.094179346	0.020984042	0.086655674	0.151885218	0.221506118	0.075023669	0.124967292	0.140146999	0.071390561
testolactone	POS	0.012498972	0.007465028	0.020905744	0.001028626	0.002131398	0.001349652	0.00055691	0.012765318	0.00467669	0.001986678	0.00213999	0.005738395	0.005995716	0.003263462	0.001904743	0.000426153	0.001129894	0.001898267
Indican	NEG	1.172368521	0.021307856	0.008262462	0.707893639	2.372225547	1.296391206	18.4597766	9.024953563	0.032823659	10.54012934	0.843573953	0.026305018	13.88894706	6.312009551	10.32563225	50.00233938	4.14527225	12.06017498
1-(Furan-3-yl)-4,6-dihydroxy-5,8a-dimethyl-4,6,7,8-tetrahydro-1H-isochromen-3-one	NEG	0.122779064	0.022154888	0.079505518	2.161296656	3.480332881	0.38046162	3.292859738	2.58416609	1.062128487	0.902008004	0.583572643	0.10582925	0.31101097	0.73376873	1.034619834	1.278329196	1.854315323	0.417895455
4-Amino-2-methylenebutanoic_acid	POS	0.468510425	0.425375684	0.141198957	0.409022018	0.425476944	0.406992875	0.434463478	0.752594736	0.471164141	0.471585035	0.451793375	0.490716265	0.442002417	0.481621137	0.459778174	0.477099612	0.445951837	0.444990639
Luteolin_7,3',4'-trimethyl_ether	POS	0.280340694	0.116027799	0.614038387	0.436899429	0.626884697	0.261645312	0.460480143	0.073479313	0.025160066	0.188336749	0.166142916	0.24880652	0.266942779	0.614166603	0.417549046	0.483244308	0.538894622	0.468705221
Tetraneurin_A	POS	4.495163443	4.529887324	3.986257462	3.493594277	3.741944622	2.701905379	1.648705181	3.270136992	5.429854119	2.129348915	2.629654083	0.354614103	1.762769749	6.392511955	6.567273305	4.013384207	0.50666482	1.09992609
Daphylloside	NEG	0.174594593	1.406113013	0.135894732	0.086909537	0.900987982	0.840307751	0.357936358	0.178605962	0.014035473	0.779306788	0.921567647	0.140946012	0.580591593	0.246933829	5.389508626	0.47460464	0.965721191	0.577402766
Gentiopicroside	NEG	0.165864119	0.128408964	0.211050594	1.19807868	0.314404574	0.682677029	1.063597469	2.562141232	0.026223511	2.136777815	3.111835616	0.147361423	1.312573681	0.977393484	0.650884238	1.165094452	1.106853688	1.995797333
3-(5-hydroxy-2,2,7,8-tetramethyl-6-oxo-7,8-dihydropyrano[3,2-g]chromen-10-yl)hexanoic acid [IIN-based on	POS	0.015356331	0.00631817	0.000717646	0.00442057	0.00215279	8.48237E-06	0.012634348	0.213852539	0.002123577	0.353672251	0.103625524	0.024236086	0.009221712	0.006275845	0.007779035	0.018143989	0.002978288	0.008063681
9(10)-Epoxy-12Z-octadecenoic acid	POS	0.025211375	0.024276285	0.017040126	0.006642419	0.008749279	0.01503421	0.005273295	0.048619066	0.321265358	0.023198006	0.017688525	0.004691025	0.006493233	0.004832725	0.001874249	0.003307037	0.001049633	0.004842893
Perillic acid	POS	0.027059072	0.018579819	0.015554401	0.017055013	0.002683131	0.023109296	0.019845374	0.047469925	0.035408782	0.032614651	0.033744791	0.009142931	0.007878885	0.006164232	0.003039524	0.026178687	0.019698685	0.01881787
[8-[2-(3-methylbutanoyloxy)propan-2-yl]-2-oxo-8,9-dihydrofuro[2,3-h]chromen-9-yl] 3-methylbutanoate	NEG	0.002379741	0.004180309	0.244672121	0.166159485	0.009314563	0.001353697	0.052975308	0.050114191	0.066650594	0.050734299	0.02078189	0.012297731	0.020797805	0.019188252	0.010951819	0.040446011	0.026179155	0.002898876
[(3aS,4S,5S,6E,10E,11aR)-6-formyl-5-methoxy-10-methyl-3-methylidene-2-oxo-3a,4,5,8,9,11a-hexahydrocyclodeca[b]furan-4-yl] 2-methylpropanoate	NEG	0.390540216	0.518538065	0.200926298	0.095035389	0.260858403	0.173422282	1.571362136	0.437576186	0.242429009	2.186875424	0.35630024	0.167508541	3.039816821	3.254551117	2.546929815	4.342878838	1.252967887	0.790490898
Aurentiacin	POS	0.100102369	0.026258596	0.146374955	0.001833565	0.026259006	0.010335562	0.049361511	0.065813811	0.101150301	0.01595539	0.007810733	0.029454183	0.046359331	0.067631177	0.023974411	0.037907577	0.048009534	0.025892264
(+|-)-Myrtenyl_acetate	POS	1.012785589	0.615974577	0.509854953	0.015279921	0.010068104	0.023990878	0.009996943	0.055829484	0.059347845	0.046011776	0.028290806	0.668196874	0.025410063	0.011998055	0.015699597	0.013237095	0.008562507	0.047972471
Phellodensin_F	POS	0.022247653	0.006067767	0.015575013	0.004138281	0.001076535	0.023716346	0.006990079	0.093767567	0.000363041	0.200087053	0.133953236	0.02267432	0.359286782	0.376013941	0.226389784	0.046201242	0.03675555	0.055083787
Grandifloroside	NEG	0.315117699	0.610304901	1.592774447	0.710400175	0.051620501	0.053244497	1.205274092	0.087034073	2.90341E-05	0.259140949	0.021739186	0.414732759	1.105484796	0.079750818	0.466843253	1.070502007	0.504864877	0.080035273
Aloin	POS	0.03932632	0.051514513	0.401397866	0.011433975	0.004686953	0.00960545	0.027338971	0.003490457	0.012078527	0.001543527	0.00294597	0.010455065	0.008840702	0.006757205	0.004889479	0.007178068	0.004344518	0.004382783
(2S)-5,6,7,3',4'-Pentamethoxyflavanone	POS	0.109375897	0.582032975	1.951745168	4.863940932	1.892215587	1.721790582	1.205460342	0.200615249	0.08916355	0.429623093	0.793023423	1.424177148	1.340561314	2.946637921	0.527553601	1.144791505	1.316476845	1.824832527
geniposide	POS	0.021650927	0.01001882	0.042217225	0.025761496	0.032662146	0.024859379	0.096334693	0.041482972	0.000849595	0.037780619	0.06039206	0.009727011	0.049800196	0.081850788	0.011454865	0.100736122	0.190650513	0.187350333
Methyl 2-{[6-O-(beta-D-xylopyranosyl)-beta-D-glucopyranosyl]oxy}benzoate	POS	0.022623005	0.205633744	0.017379718	0.007855989	0.084573893	0.082970716	0.029770616	0.020241788	0.001539731	0.02354413	0.028395475	0.013124793	0.040604082	0.01555594	0.30931259	0.031070583	0.027877224	0.105777215
Citrusin_B	POS	0.082672288	0.045681055	0.090521205	0.127314657	0.124751782	0.064781571	0.032856523	0.002372311	0.000391813	0.00755903	0.010918594	0.161636181	0.054777908	0.036725262	0.047203729	0.105708071	0.076508383	0.027408663
Tanegoside (Not validated)	NEG	0.536552821	0.201617645	0.970589744	0.104931357	0.251476053	0.075602967	0.329295802	0.106389205	0.093683154	0.057425691	0.08343827	0.750017579	1.173216873	1.396958022	1.24184993	2.050226869	1.926223885	1.55048208
Rosmadial	POS	0.044617543	0.025201521	0.17892998	0.176932061	0.073490393	0.018527855	0.084940908	0.054210567	0.011319707	0.042041673	0.021327714	0.014332788	0.05143932	0.116791744	0.089956524	0.14207153	0.157125655	0.078423271
Garcimangosone_B	POS	0.01155011	0.019832807	0.017225926	0.010405138	0.016134064	0.002446556	0.011988296	0.093980477	0.318004557	0.030445594	0.005871718	0.061996663	0.061742018	0.013975946	0.024227882	0.243100407	0.022547976	0.196710825
Usaramine	POS	0.017360458	0.009842699	0.011695576	0.041705373	0.119875843	0.046151677	0.025780856	0.031066924	0.00220797	0.10553226	0.709886001	0.024178796	0.073082426	0.030797081	0.054738949	0.011563857	0.08251008	0.133289998
Methyl 7-(acetyloxy)-1-(hexopyranosyloxy)-5-hydroxy-7-methyl-1,4a,5,6,7,7a-hexahydrocyclopenta[c]pyran-4-carboxylate	NEG	0.176110352	0.039449644	0.316547374	0.055044634	0.19364107	0.03043576	0.672028433	0.1154231	0.010216231	0.075618491	0.168600007	0.099272635	0.130345932	0.086878418	0.110781336	0.309356606	1.337407213	0.30428208
Reserpiline	NEG	2.326541047	0.704098294	3.560978127	0.498744636	0.78803077	0.88448579	2.90252547	1.020821486	0.025097914	2.476786259	1.367277426	1.169084979	3.418893649	1.51653892	0.92018404	2.22605132	2.9493931	2.80165976
shogaol	NEG	0.208067774	0.013374968	0.020336866	0.089624271	0.008606385	0.127408342	0.028642741	0.056336122	0.052697526	0.008646364	0.009999322	0.067342755	0.01488829	0.044310486	0.019127413	0.063607875	0.017590061	0.085715276
2'-Hydroxy-2,3,4',6'-tetramethoxychalcone	NEG	0.629504417	0.317312	5.442084809	3.83299301	0.638329671	0.313472849	5.471610604	0.660797342	0.189185933	0.418527644	0.300201702	0.149010156	0.630836658	0.929126466	0.867110883	2.601936591	1.175506254	0.936569715
Citrusin	POS	9.86348E-06	0.000332645	9.98429E-06	0.002315587	0.001277725	8.48237E-06	0.001024012	0.000441826	0.008723503	0.001089391	9.01626E-06	0.001163829	0.000662679	9.90383E-06	0.000289878	0.000794355	0.003576804	0.00019639
Securinine	POS	0.001630598	0.004919233	0.000651333	0.017882932	0.001145192	0.001035566	0.013471211	0.027809215	35.27783622	0.004296989	0.000966015	0.011498571	0.001933476	0.001617392	0.00097924	0.001681127	0.003378917	0.000621615
Catechin_5,7,4'-trimethyl_ether	POS	0.351972789	0.050460655	0.155676243	0.165195942	0.221686436	0.141244676	0.059826407	0.135786759	0.193982176	0.038213407	0.134911251	0.103481564	0.039190555	0.069120767	0.059875345	0.046092886	0.064788673	0.046922309
8-(2,3-dihydroxy-3-methylbutyl)-7-methoxychromen-2-one	POS	0.113033143	0.036043913	0.092065358	0.004673808	0.37857729	0.051995528	0.469256336	0.187153902	0.07557694	0.071221388	0.149242521	0.141938256	0.067917264	0.09374954	0.03931148	0.091598162	0.062216547	0.02803403
Ipriflavone	POS	0.0712791	0.01018911	0.025919756	0.002196603	0.002813553	0.012252406	0.002592721	0.013300102	0.004224789	0.001416421	0.002276393	0.032218385	0.006695947	0.002617408	0.001115505	0.000501533	0.006321158	0.000614098
2-[4-[3-[3,4-dihydroxy-4-(hydroxymethyl)oxolan-2-yl]oxy-4,5-dihydroxy-6-(hydroxymethyl)oxan-2-yl]oxyphenyl]-7-hydroxy-2,3-dihydrochromen-4-one	POS	0.101448917	0.072124015	0.15848097	0.000720951	0.005848277	0.0030304	0.057493684	0.103871099	0.001134108	0.021493305	0.033824621	0.130372263	0.059983662	0.109451824	0.051084101	0.038667524	0.073023473	0.094793642
Herierin_IV	POS	0.078325744	0.066840503	0.080657865	0.059537102	0.054394848	0.109476081	0.259203144	0.072971292	0.066961384	0.17544925	0.103234355	0.070240327	0.432620702	0.114759418	0.166816382	0.278025565	0.524373682	0.178884483
Phenylacetic acid + 2O, O-Hex	NEG	0.889396345	2.312000712	1.191298921	0.578837016	0.447868337	0.111003939	0.792199866	0.631441257	4.71235315	17.05830407	0.77779295	1.820562132	1.016284833	0.641130105	1.776567303	0.755982613	0.835299565	0.972167874
Pelargonin	POS	0.071075783	0.064088289	0.23391417	0.280816792	0.899180208	0.41028383	0.678594617	0.043721605	0.000303597	0.234627187	0.249627693	9.74847E-06	0.194416004	0.245967856	0.403278309	0.321098705	0.723934666	0.527633871
Harpagoside	POS	9.86348E-06	0.000269973	9.98429E-06	0.008541906	8.25986E-06	0.000288172	9.01798E-06	1.09243E-05	0.991088027	9.80769E-06	9.01626E-06	9.74847E-06	9.4236E-06	0.000360219	9.00871E-06	9.61708E-06	9.20786E-06	9.11064E-06
2,2'-bis(3,4-dihydroxyphenyl)-3',4,5',6-tetrahydroxyspiro[2H-1-benzofuran-3,9'-3,4-dihydro-2H-furo[2,3-h]chromene]-8'-one	POS	9.86348E-06	8.98617E-06	9.98429E-06	0.012780122	0.001739422	8.48237E-06	9.01798E-06	1.09243E-05	1.2469837	9.80769E-06	9.01626E-06	9.74847E-06	9.4236E-06	9.90383E-06	0.000223942	9.61708E-06	9.20786E-06	9.11064E-06
Desoxyrhaponticin	NEG	0.498949237	0.26412	1.222564622	1.637877154	1.640539518	0.911518227	4.201334171	3.352166462	1.249593645	2.660109008	1.45225197	0.443475231	0.646345664	1.314235699	1.456262345	1.904416913	1.003888826	0.425046677
(E)-1-(1,3,6,8-tetramethoxynaphthalen-2-yl)but-2-en-1-one	POS	0.071433615	0.021819331	0.052178812	0.049319025	0.051705931	0.024177812	0.071036098	0.032925336	0.165146887	0.043364388	0.02374206	0.034903962	0.014510324	0.023298572	0.040667401	0.022300998	0.034068501	0.019246671
2''-O-beta-L-galactopyranosylorientin	NEG	0.11109827	0.337759682	0.360555682	0.565893478	4.726405352	1.848303825	5.410148711	14.16123438	0.001945028	23.98205819	11.74474674	0.070161396	14.25016156	7.246700677	4.041223892	5.153773464	5.78223327	17.5109437
Tetrahydropentoxyline	POS	0.209123189	0.179084062	0.019664813	0.037287509	0.011012227	0.019790762	0.011380665	12.01849714	0.011193164	0.833212319	1.899181039	1.613968171	0.058643101	0.031235751	0.056268263	0.143027061	0.034866309	0.082172777
Quebrachitol	POS	0.962820962	0.253516275	0.260974624	0.547370215	0.568614774	0.907930341	0.801797847	3.488362591	0.132664722	6.598966582	3.108322772	0.539191196	1.344490272	1.236672922	0.980635385	0.705787256	0.229674015	0.774069459
(3,6,9-trimethylidene-2-oxo-3a,4,5,6a,7,8,9a,9b-octahydroazuleno[4,5-b]furan-8-yl) acetate	POS	0.48719468	0.211394878	1.061430634	0.155135532	0.41067125	0.105612172	0.972140736	0.332599948	1.001618911	0.329350898	0.250727349	0.948750534	0.712672349	0.704636432	0.229511098	0.491718486	0.737627963	0.23124616
Sesartemin	POS	0.091385547	0.033454651	0.056687018	0.018374622	0.126837689	0.028581915	0.091254362	0.034814713	0.026672107	0.440493227	0.080888728	0.172840702	0.204469547	0.176612263	0.358237676	0.098032836	0.069530615	0.519429172
Brevifolincarboxylic acid	POS	9.86348E-06	0.002186873	0.000286217	0.078111549	0.018159119	8.48237E-06	9.01798E-06	1.09243E-05	36.70861973	9.80769E-06	0.000219576	0.004020949	0.000353119	9.90383E-06	0.000470219	9.61708E-06	0.000577946	9.11064E-06
(.+/-.)-Camphor-10-sulfonic acid	POS	0.001512802	0.001318524	0.000608548	0.001042739	0.001540791	0.000478466	0.00614018	0.007780175	0.179124642	0.003287984	0.000620958	0.001626989	0.001210196	0.001494747	0.002877426	0.001537713	0.00175198	0.000599152
Mycophenolic acid phenolic .beta.-D-glucoside	NEG	1.929517058	1.444140469	2.630548076	2.671845691	0.561021921	0.393823428	2.133041847	2.875932545	0.031674908	0.705636117	1.583867826	0.203658796	4.39760132	2.641438075	3.719482591	1.749455852	0.95704207	1.626995181
Glyasperin C	NEG	31.84226319	19.66596777	37.75745583	24.00689892	31.99535738	15.73791439	37.29908087	32.50057745	9.424711711	30.40357107	20.54161207	25.43563947	52.38485345	52.2479919	46.08413073	84.72063425	61.73783585	39.72096631
Obtustyrene	POS	0.101972412	0.039419462	0.106309706	0.474825066	0.262994431	0.239965309	0.088337886	0.066492291	0.038187819	0.108214848	0.088370699	0.078128585	0.162272247	0.265003554	0.156268012	0.109856401	0.178037895	0.076189934
Senaetnine	POS	0.062846985	0.092099454	0.189501915	0.430486626	0.193554547	0.116755438	0.102951235	0.047650728	0.031388237	0.056059494	0.067265728	0.178416242	0.091155145	0.245026778	0.080628812	0.117391439	0.132548429	0.195083518
(+)-6,8-Di-C-methylpinocembrin_5-methyl_ether	POS	0.020553034	0.013696588	0.013443776	2.231458235	0.310479903	0.00133003	0.002969821	0.002410414	0.006835946	0.581415018	0.338625583	0.013005514	0.314636701	0.003505802	0.01972402	0.001348488	0.006893317	0.34136683
Calealactone B	POS	0.476408374	0.148675049	0.048708183	0.00511484	0.003584344	0.187443258	0.186234165	0.047776833	0.065229273	0.718276116	0.052756813	0.036332539	12.63399578	10.51583495	6.753534115	2.224281534	0.900138832	8.722128327
Pachyrrhizin	NEG	2.688935686	5.067966242	6.771675826	1.383794355	1.428736557	0.629883141	4.903928952	4.778150565	0.033933245	1.271392436	3.873136254	8.38020781	1.069451959	0.216112214	2.424973858	0.910034816	6.15150854	1.57875635
picein	POS	14.97273818	16.00537689	35.088208	1.516289014	3.293184753	4.259234509	6.047706417	133.4054665	0.054411609	29.98571971	10.80220316	6.997169793	55.66755294	19.26540556	22.96218526	33.60120586	24.36481261	50.48049328
5-p-Coumaroylquinic_acids	NEG	0.134769702	0.02361619	0.096158037	0.457794014	0.78227022	0.251689077	1.098581555	1.348476577	2.074417033	0.816333022	0.354807635	0.082637406	0.171466327	0.334786861	0.310373376	0.484813448	0.295481459	0.132198842
4-[2-(2,6-dimethoxy-4-prop-2-enylphenoxy)-1-hydroxypropyl]-2-methoxyphenol	NEG	0.123664578	0.222089034	0.119057042	0.136384377	0.433669768	0.067865804	0.380931098	0.045729861	0.12897854	0.044502995	0.02662043	0.396951892	0.187834892	0.322775756	0.119468822	0.305728757	0.516964712	0.247140619
Deoxymiroestrol	POS	0.331464867	0.320380297	0.292537132	0.255242347	0.251862274	0.313417032	0.270685042	0.363187766	0.257244029	0.323278328	0.329989394	0.3131283	0.326919207	0.301607344	0.278185394	0.284426918	0.257428164	0.309160859
4-[4-[hydroxy-(4-hydroxy-3-methoxyphenyl)methyl]-3-(hydroxymethyl)oxolan-2-yl]-2-methoxyphenol	POS	0.643141855	0.270372085	1.164323735	0.910692497	0.564823175	0.314244559	0.601473529	0.394082819	0.115911714	0.265199767	0.192018605	0.065086698	0.43326839	0.590905467	0.58929788	1.002191924	0.618326194	0.595704353
Rubescensin A	NEG	0.123581532	0.099320366	0.038387245	0.089590549	0.119569738	0.104097157	0.025325602	0.181132791	0.232824967	0.093947455	0.199222127	0.03298092	0.145098047	0.080832577	0.167060452	0.351027728	0.178382727	0.166442973
Astringin	NEG	0.631762952	1.619163227	4.931001625	12.45641816	5.450428069	5.207380348	6.582821767	1.279007986	0.199218143	2.021494594	2.521885334	3.279551752	6.125783887	10.66062573	2.604616501	8.003349707	5.046915519	8.957672477
9-(2,3-dihydroxy-3-methylbutoxy)-4-methoxyfuro[3,2-g]chromen-7-one	POS	4.74777989	3.955711713	8.522300006	6.979515201	2.285794686	1.841680491	3.792924709	1.054416348	10.16260961	2.106491456	1.588657246	6.377519941	6.833966378	2.925500853	7.241412742	1.78602514	3.560654993	1.933039256
Aconifine	POS	0.055460741	0.04301209	0.057707859	0.046666389	0.018063848	0.109212538	0.511525291	0.989232305	0.070437561	0.551002219	0.21397681	0.113284633	0.254765783	0.288225859	0.109881675	0.332770542	0.099577962	0.13632051
Tracheloside	NEG	0.276963524	0.119071001	0.182631926	0.45339304	0.752823634	0.32894824	3.451213459	1.039690327	0.09441141	0.616487162	0.499370657	0.431769425	3.310427954	0.713980459	1.012264168	3.019570083	2.625924115	1.730658021
Abscisic_acid	NEG	1.711943406	1.879126925	0.848632896	0.78380611	0.327006289	1.520137333	6.731944675	2.108553232	2.90341E-05	1.43753336	2.252983362	1.184299302	12.69472047	6.774131168	7.405636111	14.09192127	4.177819049	8.743025832
Rhododendrin	POS	0.016195401	0.018105397	0.015446817	0.010746067	0.010489756	0.010987731	0.013463417	0.013884842	0.059810532	0.011864252	0.012285761	0.013488696	0.01336077	0.016578228	0.014209011	0.01482265	0.011751329	0.010994887
Karounidiol	POS	0.008197607	0.011405104	0.014758876	0.01732545	0.012024819	0.001568272	0.012547033	0.004195192	0.009299669	0.001471798	0.001786335	0.021167702	0.022571912	0.025786155	0.01591251	0.008269886	0.031664992	0.005850805
Bruceine D	NEG	0.718665861	0.453004704	1.265246983	1.233594399	0.879505234	0.506501682	1.278836495	0.324907912	0.154363159	0.332552425	0.484659357	1.320003005	1.899922775	1.980347703	1.493982205	2.482106108	1.188129839	1.455841256
1,2,11,12-Tetramethoxy-6,7-dimethyl-5,6,7,8-tetrahydrodibenzo[a,c][8]annulene-3,10-diol	POS	0.013215287	0.006465668	0.012076959	0.007023675	0.15286132	0.017872693	0.208212485	0.184945785	0.030304515	0.079330963	0.120651891	0.024460805	0.05258201	0.049780125	0.025346393	0.077524446	0.077811246	0.023296533
asperuloside	POS	0.069401656	0.259678616	0.087218228	0.179426281	0.049962837	0.002358831	0.030126092	0.013083844	0.007104266	0.002592914	0.052945025	0.081574594	0.161041339	0.031795903	0.100877159	0.044430544	0.009591304	0.00301158
Cedrin	NEG	0.069163459	0.922804662	0.116060964	1.207948793	2.588569854	0.370911028	6.598556477	7.768831554	5.710772254	0.824775356	0.663347352	0.245978614	0.257312175	0.447748752	0.483075202	1.297009698	0.679578797	0.150589146
Etoposide	POS	0.037283623	0.024184512	0.01794728	0.0131531	0.002587086	0.057460655	0.002197834	0.001517023	0.000363444	0.001476635	0.125883671	0.039198803	0.147133433	0.001725212	0.036930426	0.038903174	0.053033093	0.000239745
5-Hydroxyisovanillic acid	POS	0.30382031	0.14846157	0.351031099	0.40604751	0.415141966	0.573592196	0.466545905	0.220537249	0.218624133	0.246349447	0.37936872	0.166918516	0.231696941	0.374640438	0.382956627	0.564410688	0.576276069	0.33155885
[(1aS,1bS,2S,5aR,6S,6aS)-1a-(hydroxymethyl)-2-[(2S,3R,4S,5S,6R)-3,4,5-trihydroxy-6-(hydroxymethyl)oxan-2-yl]oxy-2,5a,6,6a-tetrahydro-1bH-oxireno[5,6]cyclopenta[1,3-c]pyran-6-yl] (E)-3-(3-hydroxy-4-methoxyphenyl)prop-2-enoate	POS	0.077464273	0.071377701	0.090139618	0.066996792	0.064782958	0.065975572	0.065622991	0.073865019	0.066162666	0.04987452	0.052401539	0.093875454	0.063225169	0.068030698	0.061353335	0.065958314	0.070078203	0.051325961
4-(1,3-benzodioxol-5-ylmethyl)-3-[(3,4-dimethoxyphenyl)methyl]oxolan-2-one [IIN-based	POS	0.021970332	0.009400619	0.010325129	0.061003646	0.020449874	0.033908019	0.045581566	0.284042463	0.003889949	0.235226084	0.311634196	0.070162287	0.020313171	0.042791501	0.029166929	0.021556223	0.015407637	0.019216625
Parfumine	POS	0.305333072	0.106226966	0.081780302	0.617778803	1.052932325	0.199705069	1.036216785	6.365052559	0.223995695	1.334156624	0.590768547	0.515118968	1.453490249	2.641188694	0.94465612	2.623221569	0.741964744	0.619332219
Tenuifoliside A	NEG	2.177768048	0.817745386	0.490340361	0.754236108	0.550543529	0.557674739	8.010857876	2.247010125	0.022086258	1.08307317	0.410571872	1.566130297	10.89024278	1.641766766	1.301733565	3.887027543	6.970327425	3.926700363
Complanatuside	NEG	1.337936163	1.036391652	0.059887512	0.274927242	3.941964444	1.46719514	4.948009243	3.029412189	2.90341E-05	14.24869751	3.266117776	0.659798854	7.888746486	7.569654692	3.055484486	3.919924566	3.506794312	9.781119532
(2S,3R,4S,5S,6R)-2-[4-[(3S,3aR,6S,6aR)-6-[3,5-dimethoxy-4-[(2S,3R,4S,5S,6R)-3,4,5-trihydroxy-6-(hydroxymethyl)oxan-2-yl]oxyphenyl]-1,3,3a,4,6,6a-hexahydrofuro[3,4-c]furan-3-yl]-2,6-dimethoxyphenoxy]-6-(hydroxymethyl)oxane-3,4,5-triol	NEG	0.01803488	0.106370459	0.012205892	0.209774323	0.216268808	0.212723083	0.660383158	0.286940457	2.90341E-05	1.472016129	0.988272794	0.013714543	1.349389413	0.678733051	1.054212708	1.952671123	0.800569107	1.253928109
Pterolactam	POS	0.447399152	0.458887351	0.359210755	6.75301256	2.122611867	2.47359507	4.077521992	14.80204434	0.248381229	1.926040047	7.595810305	1.680684519	1.36544996	1.726551291	0.962073913	0.626883514	0.140723733	1.914863255
Deoxynivalenol	NEG	0.163735289	0.129636227	0.220950565	0.516104093	1.103785897	0.226742318	1.358190743	4.381209463	3.585114427	0.933152642	0.456568674	0.379992834	0.749295834	1.10029581	1.024338641	1.184833312	1.159646037	0.240300608
Pipericine	POS	0.009142201	0.006979757	0.012412261	0.013740221	0.011592534	0.006313861	0.003680634	0.019339186	0.007360875	0.0057216	0.0030091	0.0143986	0.003050797	0.010428687	0.004374416	0.002615036	0.002493547	0.004345889
beta-D-Glucopyranoside, 2-methoxy-4-[(1S,3aS,4R,6aR)-tetrahydro-3a-hydroxy-4-(4-hydroxy-3-methoxyphenyl)-1H,3H-furo[3,4-c]furan-1-yl]phenyl	POS	0.048746604	0.011974969	0.079598211	0.004256908	0.007674306	0.004817954	0.016651201	0.033881663	0.000958194	0.025842311	0.032224334	0.039487938	0.028437048	0.056755679	0.017651902	0.009500684	0.032821377	0.027634291
Clusin	POS	0.001809206	0.008610335	0.014330477	0.045074743	0.042730421	0.048482366	0.154250752	0.238595639	0.097455085	0.215616585	0.07875335	0.011624399	0.168046911	0.093229637	0.16154284	0.183235032	0.160629326	0.163648534
(Z)-2-[[(Z)-2-methylbut-2-enoyl]oxymethyl]but-2-enoic acid	POS	0.040461019	0.042786801	0.024630408	0.039590701	0.028928812	0.026745718	0.022001471	0.099328153	2.544984562	0.057560946	0.037818415	0.04465663	0.022109663	0.023643807	0.022400295	0.016605784	0.01702995	0.017081485
Ginkgolide_A	NEG	0.00792085	0.004231183	0.002929741	0.017664296	0.08643655	0.018996955	0.105406626	0.170362012	0.206231295	0.122012496	0.095179155	0.00876337	0.029582336	0.044259709	0.024852781	0.024413017	0.015235293	0.015334396
4-[5-(4-hydroxy-3-methoxyphenyl)-3,4-dimethyloxolan-2-yl]-2-methoxyphenol	NEG	1.533277998	0.839048216	0.529663545	1.153232296	0.745847661	0.731087617	0.488459245	0.634668437	0.20560572	2.331661531	1.502238431	0.522878523	2.91134704	3.44200131	2.208921422	3.422671915	1.680649283	1.471675051
(1R,3R,4S,6S,8R,9R,10S,11S)-8-hydroxy-3,8-dimethyl-12-methylidene-10-[(2-methylprop-2-enoyl)oxy]-7,13-dioxo-5,14-dioxatricyclo[9.3.0.0�,⁶]tetradecan-9-yl 2-methylprop-2-enoate	NEG	0.119680027	0.333152696	0.981513428	2.494841713	1.077552898	1.043991385	1.318350418	0.237964222	0.114433022	0.402421599	0.502916974	0.648440797	1.187556227	2.137913905	0.528263145	1.589867349	0.999061278	1.757721321
7-[(2,6-dihydroxy-2,5,5,8a-tetramethyl-3,4,4a,6,7,8-hexahydro-1H-naphthalen-1-yl)methoxy]chromen-2-one	POS	0.033664363	0.008783175	0.049017357	0.001522895	0.033631759	0.009602648	0.078495847	0.121600724	0.166808038	0.035097289	0.033585236	0.042686523	0.042949562	0.04962809	0.023118683	0.040543688	0.038655881	0.031387169
Supinine	POS	0.201096579	0.04567686	0.275884113	0.249659646	0.172829532	0.197501479	0.144874012	0.215103848	0.133853373	0.252099551	0.116820652	0.04179604	0.125129482	0.055462015	0.029675843	0.033100379	0.198856641	0.278297112
[(1S)-5-hydroxy-1-[(2S,3R,4S,5S,6R)-3,4,5-trihydroxy-6-(hydroxymethyl)oxan-2-yl]oxy-1,4a,5,7a-tetrahydrocyclopenta[c]pyran-7-yl]methyl benzoate	NEG	2.399577191	0.775144327	0.982259108	1.073897057	2.656956804	0.812650577	4.663012433	0.29755573	1.772294065	0.200961238	0.298419498	3.72130814	1.646550794	2.019319649	1.373085839	4.04460902	3.141689693	0.977931468
(E)-9-(1,3-benzodioxol-5-yl)-1-piperidin-1-ylnon-8-en-1-one [IIN-based	POS	0.059652798	0.027099537	0.037179697	0.036304328	0.061063395	0.041315678	0.014669609	0.168731934	0.138595967	0.075702125	0.013461568	0.091124388	0.019492664	0.021613341	0.020466998	0.015750819	0.015195358	0.027211523
(3E)-4-(1,2,4-Trihydroxy-2,6,6-trimethylcyclohexyl)but-3-en-2-yl hexopyranoside	NEG	0.002700239	0.004554044	0.002148939	0.195537021	0.072209173	3.29767E-05	0.006815466	0.002481272	38.84044794	0.000290671	0.000672962	3.07551E-05	0.001745517	6.02226E-05	0.038272179	0.003159308	0.004176244	0.000461839
Thapsigargin	POS	1.508117188	1.202112465	2.15477951	0.304062985	0.059673245	0.067193701	0.647203424	1.130135359	0.000150588	0.02637118	0.002462054	0.176622148	0.414548803	0.119566904	0.046429191	0.119194478	0.398691618	0.043710968
Procyanidin A2	NEG	0.04179755	0.002613056	0.010373556	0.000230081	0.013485137	0.005512316	0.023549969	0.065471131	0.02793617	0.022836115	0.013563112	0.007343543	0.048102668	0.128275911	0.042334762	0.015116969	0.005856347	0.039777716
Methyl Jasmonate	NEG	4.192321989	1.346984648	2.667281839	0.266102272	0.413220151	0.217494794	0.888190652	1.726193411	1.440201642	1.556701319	0.238653488	1.291884723	1.448404036	1.763519196	1.173757907	3.5657723	0.955339388	2.922351417
[(2R,3S,4R,5R,6R)-6-[2-(3,4-dihydroxyphenyl)ethoxy]-4,5-dihydroxy-2-[[(2R,3R,4R,5R,6S)-3,4,5-trihydroxy-6-methyloxan-2-yl]oxymethyl]oxan-3-yl] (E)-3-(3,4-dihydroxyphenyl)prop-2-enoate	POS	0.12786242	0.08847476	0.097925361	0.044860545	0.010075426	0.021011362	0.019984852	0.026692527	0.002014415	0.037373178	0.026209024	0.142466342	0.080975055	0.070587534	0.143154545	0.047391693	0.069534506	0.049099914
Domoic acid	NEG	1.508513063	0.613119214	2.380614074	0.111988559	0.102295034	0.211927996	0.29888875	1.833203598	0.072090403	1.063881055	0.18432894	1.475011454	1.024990058	1.34220421	0.681580485	1.877043036	0.308029845	0.896145283
Genipin 1-gentiobioside	NEG	1.21577292	0.388279872	1.676497537	0.253467211	0.173048613	0.036501712	0.892897432	0.217101795	0.001719942	0.028355696	0.150810643	0.266026018	1.305839819	0.072199836	0.354419426	0.34835088	0.178574487	0.060738361
1-O-trans-cinnamoyl-beta-D-glucopyranose	POS	0.257658252	0.083291104	0.065833083	0.006480612	0.003562778	0.003981684	0.016833999	0.120894361	0.008229277	0.064661093	0.028041855	0.338140355	0.011057118	0.009381837	0.013377963	0.028079207	0.020033989	0.011135164
Antiarol	POS	0.416284198	0.200914015	0.387688108	0.496269283	0.460006431	0.611060056	0.600321497	0.270527501	0.118589823	0.264681485	0.420432391	0.187723075	0.251886813	0.419947654	0.427314247	0.618722357	0.701478371	0.384528549
2,3-Naphthalenedimethanol, 1,2,3,4-tetrahydro-7-hydroxy-1-(4-hydroxy-3-methoxyphenyl)-6-methoxy-	NEG	7.786704732	5.543505017	7.785392879	1.240136687	0.787730642	0.240866624	2.36090211	0.931584961	0.351856067	0.100348995	0.378618077	0.403954724	1.463004315	2.104970566	1.644568025	7.327764347	2.847896146	1.187111948
4-(7-Hydroxy-3-(hydroxymethyl)-5-(3-hydroxypropyl)-2,3-dihydro-1-benzofuran-2-yl)-2-methoxyphenyl 6-deoxy-.alpha.-D-mannopyranoside	NEG	0.605117245	0.087371181	0.922656898	0.115451354	0.053791124	0.079194781	0.194810019	0.764258822	0.002582666	0.2137926	0.09569945	0.331141898	0.672325442	1.16022283	0.236110805	0.192134446	0.325401791	0.417286673
Tetrahydro-2,5-bis(4-hydroxy-3,5-dimethoxyphenyl)-3,4-furandimethanol	NEG	4.868778024	4.105833156	2.162722239	2.435394117	0.712950286	2.017388674	3.669428117	1.080119932	0.013070131	2.329542952	0.349194905	1.549359407	3.891296022	7.197241905	3.997747477	4.187991076	4.017855037	2.276711139
isorhapontin	NEG	0.003857626	0.00992497	0.002859257	0.042582483	0.112598244	0.036821587	0.077470029	0.173088884	0.253688262	0.095408959	0.031981493	0.008940445	0.021407598	0.079500227	0.042520974	0.024835428	0.016862871	0.014713931
Methyl 3,4,5-trimethoxycinnamate	NEG	0.091160368	0.003931161	0.490293932	0.059249678	0.207063752	0.05922999	0.147441202	0.301915795	0.317660939	0.11701211	0.052463034	0.089586556	0.192455857	0.310386152	0.162659574	0.193304823	0.145090715	0.08646732
Isomucronulatol 7-O-glucoside	NEG	0.10046528	0.105124532	0.138149213	0.645221132	0.340789908	0.107191202	0.940789697	3.261776849	0.845743387	0.28545159	0.188098839	0.150510916	0.145619902	0.206963987	0.140353483	0.319475591	0.339586908	0.112521112
nortrachelogenin	POS	0.019629529	0.102387477	0.365663231	0.915179879	0.353773996	0.315169966	0.223789174	0.038954863	0.010546626	0.077114057	0.141346125	0.267503706	0.242964916	0.535458304	0.090113213	0.201004456	0.237417079	0.312092961
Artoindonesianin_S	POS	0.004045385	0.03680596	0.132221514	0.361662504	0.161883686	0.162569957	0.09022324	0.014207437	0.007712731	0.027959998	0.063105546	0.086785551	0.090124148	0.18349288	0.040953396	0.081951488	0.097070396	0.120042646
Diuvaretin	NEG	0.218778301	0.376611211	0.275921801	0.669737058	0.264705562	0.263840489	0.778587793	0.732809067	0.044204799	0.181813065	0.636682055	0.032114081	0.109299104	6.02226E-05	1.009791328	2.681169316	0.085802097	0.050152679
Sulindac	NEG	0.056880163	0.003291283	0.206815764	0.047615141	0.131209054	0.012935628	1.169077917	0.392845416	0.295062141	0.055406598	0.023581696	0.246374143	0.434859881	0.190455527	0.380265841	0.844060414	0.736596317	0.073320341
Rasfonin	POS	0.272187619	0.237887114	0.209352146	0.163780144	0.158742774	0.195532756	0.179873408	0.188656191	0.167506957	0.10185175	0.046783086	0.112090208	0.149362523	0.199061732	0.177215626	0.146949784	0.206284026	0.114997394
O-methylisopiline	POS	0.025751088	0.058992208	0.00666146	0.001746502	0.019591586	0.016420559	0.002750435	0.02227951	0.000871667	0.033203626	0.017239844	0.035174539	0.009267421	0.010571408	0.025531324	0.007047345	0.011361403	0.018056176
Glyasperin D	NEG	0.128913544	0.155960445	0.120421828	0.087942866	0.1693339	0.104349728	0.553329816	0.132415353	0.033805867	0.043570669	0.058515741	0.173276049	0.155933704	0.160753995	0.106516455	0.428675136	0.310566217	0.349768732
Quercetin-3,4'-O-di-beta-glucoside	NEG	1.294424951	0.97962998	0.651636569	0.468191137	0.848280816	0.645380748	1.8504846	0.614226885	0.052122001	0.465678107	0.670803945	2.361537618	0.711364517	0.518974213	0.352111259	0.981457492	0.815945064	0.794086532
Mugineic_acid	POS	0.082255388	0.091817197	0.263359182	0.163441899	0.130343032	0.069391645	0.049434472	0.05425345	0.166854276	0.040179646	0.069625577	0.019024908	0.072564212	0.146516706	0.149509328	0.053565351	0.064603686	0.013628409
[(2S,3R,4S,5S,6R)-2-[[(3S,4R,4aR)-4-ethenyl-4a-hydroxy-8-oxo-3,4,5,6-tetrahydropyrano[3,4-c]pyran-3-yl]oxy]-4,5-dihydroxy-6-(hydroxymethyl)oxan-3-yl] 2,4-dihydroxy-6-(3-hydroxyphenyl)benzoate	NEG	0.186834137	0.036010513	0.162490354	3.53996E-05	0.040679969	0.014215518	7.78571E-05	7.64351E-05	0.065175314	6.14172E-05	3.57637E-05	0.034553427	6.10982E-05	0.03783641	6.08019E-05	9.40653E-05	5.68477E-05	6.2852E-05
Dioncophyllinol_B	POS	0.626783886	0.256650365	0.226101153	0.001666136	0.000487886	0.000722233	0.000667664	0.025384137	0.004214122	0.00122149	0.002547938	0.417836245	9.4236E-06	9.90383E-06	0.00046044	0.000607497	0.001248293	0.000782728
Thalictricoside	POS	0.259639361	0.000643058	0.011636866	0.010384956	0.015367768	0.10532217	0.030172685	0.218361048	0.000460097	0.002153243	0.02918021	0.024521982	0.04598288	0.013480866	0.046376614	0.003646456	0.007155688	0.002338626
picroside II	NEG	0.007660836	0.042775088	0.056471059	0.264814895	0.613440428	0.387282261	2.270637846	1.117205535	0.001231111	1.765181092	0.243789906	0.010097425	2.516085145	0.986729412	1.812960391	5.908531813	0.625763684	1.918790887
Sibiricose A1	NEG	0.094179518	0.153354903	0.380187186	0.137241554	0.287469198	0.468872504	1.135716889	0.444937157	2.90341E-05	0.494543452	0.214998292	0.033236169	0.995140395	0.387893923	0.193769407	0.332921923	1.0810689	0.223792011
Japonine	POS	0.017845593	0.229549659	0.012510334	0.003366605	0.002373765	0.005062247	0.012068392	0.816000703	0.013812396	0.068150329	0.00643485	0.915712484	0.013569729	0.004349798	0.001380758	0.025309942	0.001412274	0.001054439
Lychnose	POS	0.107804012	0.124912056	0.159941059	0.023551428	0.044192012	0.031354318	0.130445648	0.066104442	0.036902967	0.040292876	0.03970856	0.167749122	0.164769496	0.07645056	0.061555466	0.09213452	0.126101761	0.084063541
Gomisin D	NEG	0.988510954	0.049222292	4.349002207	0.07282799	0.092829009	0.080138168	0.394429308	0.297222454	0.123029934	0.385608404	0.022487871	0.197633431	7.304280613	1.251133808	0.104512116	0.226521024	3.201263995	0.142288906
trifolirhizin	POS	0.000722592	0.00071824	0.00029772	0.000815302	8.25986E-06	8.48237E-06	9.01798E-06	0.00172843	0.00605261	0.000236843	0.000250664	0.000204636	0.002582441	9.90383E-06	9.00871E-06	9.61708E-06	9.20786E-06	0.000186705
Kuwanon C	NEG	3.446994681	3.387539711	3.17833851	0.028895415	0.047783692	0.050152779	0.111161667	0.033306501	2.90341E-05	0.19769681	0.132832352	5.154491059	0.074659227	0.239745108	0.076628763	0.190048406	0.102826978	0.020891216
Secoisolariciresinol	NEG	0.564685011	1.055926482	0.005200815	5.844882021	0.570811989	1.839052717	0.032523291	9.847821493	0.001529123	11.96568551	28.40096759	13.53967979	0.0404496	0.017272782	0.009740782	0.691772524	0.02271872	0.047750459
Harmane	POS	0.323180758	0.155899339	0.326095766	0.396935888	0.384765552	0.505999424	0.471094829	0.223050942	0.100066992	0.212867995	0.352431363	0.150127041	0.203965746	0.353275139	0.338958236	0.521384486	0.574457373	0.291229655
Alpha-Ergocryptine	POS	0.825353892	0.392911346	0.722631158	4.188797266	2.372927478	2.404219009	1.782171592	2.346856827	0.522970971	0.680550687	3.521864392	2.478863281	3.43737468	6.881152879	3.083105771	1.59999577	0.777229858	0.533600289
Cynaroside	NEG	0.331929984	0.631583471	0.26886406	0.001442721	0.005522702	0.002725706	0.009902548	0.04063971	0.002529287	0.014709365	0.013300812	0.734546131	0.266338452	0.014317754	0.006087542	0.258464863	0.083171987	0.101414946
Lariciresinol	NEG	0.299986733	0.442205316	0.015679377	1.54595945	0.190482491	0.400535277	0.004293287	0.80203968	0.002832961	0.521169721	2.011663948	2.475510108	0.002955579	0.000521456	6.08019E-05	0.337125106	5.68477E-05	0.016756341
Genistein	POS	0.2677474	0.327934703	0.189603201	0.225611778	0.166151088	0.40669513	0.266016041	0.02657115	0.007527475	0.204786962	0.15596298	8.243380355	0.303915191	0.519609334	0.327846602	0.245248622	0.20529614	0.330739625
Opthalmic_acid	POS	0.576414428	0.201636505	0.545208908	0.003258824	0.262319428	0.047679085	0.28722517	0.095503978	0.052850102	0.064587484	0.103655899	0.691621862	0.34570214	0.424178045	0.152416349	0.333945554	0.264120916	0.181409698
(2E,4E)-N-(2-methylpropyl)dodeca-2,4-dienamide	POS	0.486780626	0.126503621	0.534450019	0.31480378	0.301955566	0.392283728	0.343852817	0.389819624	0.294345262	0.409232113	0.27033422	0.176875743	0.532268775	0.153035909	0.155110351	0.151822312	0.457353264	0.418382575
2-(1,2-dihydroxy-2-phenylethyl)-3-hydroxy-2,3-dihydropyran-6-one	POS	0.536192494	0.623109689	0.328434474	1.019861591	0.009200421	1.062026479	0.057666588	1.010526141	0.055939252	0.445737693	0.293506304	0.156598692	0.212208043	0.108309324	0.150197785	0.371392327	0.05907204	0.143171969
9-Methoxycamptothecin	NEG	0.09545269	0.096253546	0.068865247	0.072662671	0.051164187	0.047624453	0.065680421	0.306465998	3.263288338	5.074495784	3.267194667	0.461175919	0.019224353	0.046490309	0.404969815	0.663469662	2.98297212	0.05411518
7-hydroxy-3-(2-methylbut-3-en-2-yl)-6-(3-methylbut-2-enyl)chromen-2-one	POS	0.047181053	0.127337014	0.137027082	0.056150275	0.080190498	0.057082199	0.047937148	0.098774137	0.050561003	0.054578323	0.028259885	0.163848674	0.032889455	0.077157878	0.041758516	0.0750867	0.06382641	0.054777126
(2S,3S)-2-(3,4,5-trihydroxyphenyl)-3,4-dihydro-2H-chromene-3,5,7-triol	NEG	7.013976408	1.01179361	6.907356691	1.66271941	0.315792244	0.928093167	9.612487738	4.083064015	0.099140295	0.757748819	0.252758538	2.826129689	7.632710426	3.478384471	3.219608107	4.064944434	6.018845036	2.697513497
Deacetylasperuloside acid methyl ester	NEG	0.056505732	0.008641199	0.034250112	0.128978797	0.218336468	0.033988707	0.08890896	0.378818781	0.108553326	0.092284645	0.054527024	0.026608492	0.040159254	0.152304556	0.178344254	0.252771835	0.043671568	0.075648156
Randainol	POS	0.076520778	0.013375979	0.011627328	0.044466612	0.030338423	0.014921919	0.053768679	0.040077469	0.070479729	0.042033083	0.053632483	0.007649304	0.002263822	0.027151174	0.042909415	0.031036336	0.036805282	0.019668338
Lucidenic_acid_B	POS	0.057829189	0.133995802	0.097376637	0.009694966	0.002303774	0.09829836	0.010286276	0.080190879	9.73163E-06	0.051993002	0.017618775	0.04617757	0.014125753	0.014219868	0.006177631	0.027222902	0.069317058	0.005384919
Vulpinic Acid	NEG	0.027770268	0.024560437	0.020889439	0.000877202	0.003491322	0.000724384	0.021489697	0.049002526	2.90341E-05	0.045295714	0.026607664	0.017064142	0.0065186	0.006333123	0.023112719	0.018854335	0.029768883	0.020639706
Narirutin 4'-O-glucoside	NEG	0.072434782	0.037258136	0.035872048	0.701047811	0.399554994	0.284659579	5.328610558	4.742511782	0.010307121	0.941720958	0.760673132	0.031165532	1.975558799	1.865070345	0.737113481	2.969111809	1.577269173	2.639221277
(3R,5R)-4-((4-Carboxy-3-hydroxy-3-methylbutanoyl)oxy)-3,5-bis(((2E)-3-(3,4-dihydroxyphenyl)prop-2-enoyl)oxy)-1-hydroxycyclohexanecarboxylic acid	NEG	0.1476074	0.148158087	0.075534782	0.023584298	0.078219789	0.055801322	0.584816694	0.499603815	0.050999769	0.050474926	0.251136674	0.006731392	0.531874704	6.02226E-05	0.396197333	0.326074343	0.353450488	6.2852E-05
13-Acetyl-9-dihydrobaccatin III	POS	0.158220737	0.324866148	0.892973488	0.000650232	0.009690841	0.019851278	0.009104777	1.026672446	9.73163E-06	0.504189023	0.045358112	0.221843069	0.789815213	0.098523437	0.19787034	0.404495796	0.205278716	0.888450737
Xylopine	POS	0.027287433	0.38219218	0.001428106	0.011260734	0.010267682	0.001654501	0.008541331	7.624960733	0.021593884	0.077677177	0.131380523	1.086976496	0.025296339	0.056946843	0.044762674	0.025190693	0.0135773	0.058248973
calycosin-7-O-beta-D-glucoside	NEG	1.363917102	0.718917967	0.576317652	1.185174016	1.54461776	0.576914391	2.97846947	1.128890012	0.102508565	3.146480161	2.298100682	0.130961772	9.111174402	4.408648582	4.032152558	3.707633174	2.386662096	6.378543883
9(11)-Dehydromanogenin	POS	9.86348E-06	8.98617E-06	9.98429E-06	8.15196E-06	0.001986209	0.000324644	0.000732633	0.007067213	3.972552697	0.002925045	0.000844607	0.001671347	0.000762166	0.003259859	9.00871E-06	0.002890826	0.005858401	9.11064E-06
Procyanidin B2	NEG	0.248454473	0.065189244	0.088287515	0.207675045	0.470189018	0.020842103	1.478277109	1.849839114	0.186308075	4.513242244	0.163394336	0.128237754	0.771500101	0.635245945	1.126378919	2.550983533	0.735736089	0.501990729
(9R,10S)-rel-(-)-9,10-bis(Acetyloxy)-9,10-dihydro-5-methoxy-8,8-dimethyl-2-phenyl-4H,8H-benzo[1,2-b:3,4-b']dipyran-4-one	POS	0.372094093	0.408740157	0.116946393	0.094428834	0.054617452	0.095663953	0.216747516	0.257232796	0.064392535	0.138240708	0.245130534	0.276140889	0.209544059	0.168909946	0.273675727	0.092973926	0.063470935	0.151298824
Rutaevin	NEG	0.963490743	0.887950094	0.796038184	0.305703392	0.432856754	0.533426688	0.933284992	0.481613606	0.070417941	3.852365597	0.565868347	0.207006289	0.945423706	2.263557437	0.94268447	0.526792914	0.880334746	1.529573012
Pectolinarin	NEG	1.73661474	1.341859337	1.046197402	0.353708789	0.35358225	0.345986364	1.317157558	0.368196886	0.008176046	1.783826067	0.770151183	0.020968766	1.353610526	1.955841404	1.839107816	1.254948538	0.979099995	1.607901248
Hesperidin	NEG	0.606585493	0.723689013	0.304689074	0.740137918	0.459358656	0.568606077	2.013096935	0.959634869	0.057253405	0.474855105	0.445239534	0.139337252	1.36110916	0.607106615	0.578902293	1.886312468	0.777402812	0.951613705
cirsimarin	NEG	11.36548164	4.795840545	1.465729877	42.89881759	3.898693845	55.20220034	9.631236898	11.24078445	0.005520466	35.70395076	40.61275764	0.051491885	28.3552413	18.5623387	11.97963898	13.39903396	2.812796124	24.66803164
[(1aS,1bS,2S,5aR,6S,6aS)-6-hydroxy-2-[(2S,3R,4S,5S,6R)-3,4,5-trihydroxy-6-(hydroxymethyl)oxan-2-yl]oxy-2,5a,6,6a-tetrahydro-1bH-oxireno[5,6]cyclopenta[1,3-c]pyran-1a-yl]methyl (E)-3-phenylprop-2-enoate	NEG	0.539427449	1.481233526	0.934084433	0.982367792	1.658903831	2.122530692	1.586032943	2.349429777	0.015081515	3.312344064	0.807913733	0.085610684	3.328222295	2.21826267	1.88946912	4.177302278	0.732115616	2.393734
3-Methylbutan-1-ol	POS	0.316554352	0.222649666	0.438837038	0.25441824	0.326058565	0.271961503	0.280164427	0.360493302	0.334939761	0.362116538	0.29576097	0.001333881	0.283387981	0.365944895	0.000972687	0.163314794	0.297124112	0.324482712
Nomilinic acid	POS	0.057325368	0.001621803	0.002881476	0.019863503	0.046552041	0.003317138	0.123749547	0.07514404	0.005637119	0.259093699	0.023871662	0.019497712	0.093409565	0.039236583	0.063843957	0.181671952	0.048647042	0.036782277
Chrysomycin B	NEG	13.13207938	4.168453722	1.330783165	0.097829814	0.287763845	1.477982563	0.476905292	0.596454953	2.90341E-05	0.372752103	0.174156607	3.473461039	0.641121072	0.435569636	0.410986954	1.692018996	0.676870933	0.734050354
(4S,5Z,6S)-4-(2-Methoxy-2-oxoethyl)-5-[2-[(Z)-3-phenylprop-2-enoyl]oxyethylidene]-6-[(2S,3R,4S,5S,6R)-3,4,5-trihydroxy-6-(hydroxymethyl)oxan-2-yl]oxy-4H-pyran-3-carboxylic acid	NEG	3.430943872	2.171755195	3.409695062	2.458291415	3.72499807	0.786707839	10.94476232	0.952132697	0.01768993	1.382700607	1.170390441	0.947613546	5.448401617	5.275546612	7.170564687	15.94164171	7.591749207	4.804216278
Cubebinone	POS	0.047524349	0.200346699	0.054696944	0.006111487	0.023332581	0.003768627	0.079936579	0.038488058	0.035308616	0.13956321	0.036434618	2.125789924	0.17048044	0.159102054	0.039330276	0.055198732	0.137807162	0.189720249
ERGONOVINE MALEATE	POS	0.119581095	0.017440498	0.032771687	0.266370786	0.056870784	0.165049443	0.015011832	0.003728057	0.075398845	0.052072288	0.070937739	0.078011559	0.032716112	0.211505992	0.015604062	0.02001778	0.031982142	0.039505923
1,2-Di-O-sinapoyl-beta-D-glucose	NEG	2.029833842	0.645282915	0.82629683	0.298274301	0.028563299	0.718028538	0.285925725	1.675376042	0.004249083	2.603600921	1.630739646	1.340205332	4.942157665	3.532167679	3.794765554	0.96897005	1.682280293	0.776873746
5-hydroxy-9-(4-hydroxy-3,5-dimethoxyphenyl)-5a,6,8a,9-tetrahydro-5H-[2]benzofuro[5,6-f][1,3]benzodioxol-8-one [IIN-based on	POS	0.475281691	1.562491071	0.272604254	0.083468572	0.03289096	0.123778667	0.110676202	0.183568735	9.73163E-06	0.587353855	0.175832279	0.526197682	0.958362513	0.812110014	0.595574614	0.613422147	0.31631374	0.70804743
Erinacine_B	POS	0.386561881	0.173148607	0.264068693	0.518389368	0.189996443	0.150573629	0.486667903	0.305520199	0.03588469	0.046581035	0.026214739	0.092958552	0.258165003	0.267978405	0.104716185	0.075134423	0.212227826	0.029222812
Saxitoxin	POS	0.079967513	0.097756009	0.146796358	0.043773357	0.114825625	0.13863283	0.156306696	14.90606173	0.069113595	1.358574122	0.891930392	0.043280518	1.575907185	0.597948029	0.995763959	0.697705283	0.570578488	1.427101449
beta-Sitostenone	POS	0.004963005	0.007188682	0.014986055	0.034615811	0.041835924	0.006157986	0.338959854	0.021284785	0.126327299	0.000759426	0.000203452	0.019292111	0.035104601	0.325250551	0.018807229	0.073288198	0.026726442	0.000866602
Kanzonol_I	POS	0.051782035	0.146045483	0.076157429	0.07616931	0.13920243	0.037652349	0.548644767	1.048751442	0.070433507	1.775884021	1.394135067	0.132415894	0.002093706	0.508225604	0.425187737	0.946307042	0.116807701	0.318333656
narcotine	POS	0.020642632	0.050247931	0.066383718	0.499497062	0.221602254	0.320975445	0.682997418	0.125094476	0.000493307	0.133083014	0.079250518	0.045067893	1.004563436	0.804577842	0.645690182	1.550829655	2.856147141	1.768605211
Strigol	POS	0.041828449	0.022649775	0.013872459	0.024418104	0.068352654	0.057150333	0.419836937	0.220270741	0.008581797	0.44625998	0.035330843	0.014718437	0.659634267	0.142162891	0.225213461	1.420146906	0.129755125	0.509414216
cadambine	POS	0.062726594	0.042635977	0.094433556	0.069569019	0.033143144	0.017520073	0.137204918	0.078584429	0.066452312	0.035358853	0.016701796	0.06908919	0.042290705	0.07971379	0.022967631	0.02500395	0.041985864	0.033225227
Safflomin A	NEG	0.27543038	0.001099541	0.292793051	0.077685681	0.082973558	0.119343458	0.165433521	0.29655227	0.055822608	0.112652953	0.048077537	0.055138094	0.520695545	0.392272347	0.087642367	1.410855528	0.397492998	0.340493519
skimmin	NEG	0.015518534	1.187689041	0.012249817	2.088571613	1.733723725	2.444567394	7.494902862	1.411690813	0.295790041	1.019127586	0.286049148	2.922010166	9.348905188	12.06364657	5.680134372	4.157785199	6.867013196	0.304387917
Piscidic Acid	POS	0.009557594	0.009799961	0.011227805	0.035092348	0.003844553	0.009040756	0.035392001	0.046000428	63.12527884	0.062184164	0.013270692	0.010887136	0.009002211	0.010366366	0.010352254	0.011361715	0.015645169	0.007848949
(5S)-5-hydroxy-1,7-diphenylheptan-3-one	POS	0.139396989	0.17504778	0.173113263	0.133091925	0.14986262	0.136889425	0.112544216	0.186608585	0.241409618	0.174479164	0.144433373	0.262218165	0.15252817	0.184352566	0.21869299	0.184133054	0.163978989	0.143309725
Hesperetin-7-O-neohesperidoside	NEG	0.697471145	0.565190764	0.318201476	1.015665493	1.234206894	0.912148114	5.224969825	0.89806895	0.090669838	0.876518799	0.623190552	0.53292185	1.545564122	1.202919502	1.33547506	5.641745211	2.044465099	2.090943777
Perseitol	POS	0.004008104	0.005933807	0.003207037	0.005621614	0.004690208	0.003328243	0.013819928	0.039929768	2.996065825	0.013865237	0.010267899	0.009196425	0.035464026	0.022983754	0.028534016	0.018643919	0.026604448	0.010836361
Malabaricone_C	POS	1.602377276	4.348743599	3.055265182	0.136007259	0.109483103	1.51220339	0.239498946	5.727227494	0.002207975	2.29215367	0.418303522	1.321582756	0.257416211	0.804686871	0.26394274	0.789821416	1.18779469	0.236927843
Hericenone_A	POS	0.024377535	0.029304092	0.008106586	0.060324545	0.163954545	0.127986106	0.948229789	0.509634514	0.012469025	0.760055679	0.099753463	0.046586563	0.787701665	0.301535019	0.548684584	2.925912731	0.210141547	0.664234322
5'-(furan-3-yl)-4a-hydroxy-4,7-dimethylspiro[5,6,7,8a-tetrahydro-1H-naphthalene-8,3'-oxolane]-2,2'-dione	POS	0.011463504	0.020878152	0.004815438	0.606869262	1.955288547	1.260452856	7.800619846	4.127139392	0.008883921	6.185326597	0.675743813	0.029270531	8.679733592	4.25176109	6.560823814	17.89968407	2.607639463	7.440296319
Nomilin	NEG	0.05531359	0.000472008	3.52728E-05	3.53996E-05	3.72237E-05	3.29767E-05	0.074266936	0.133670117	0.005449624	0.288824872	0.026552799	3.07551E-05	0.131631868	0.059364305	0.111987819	0.409265544	0.183513712	0.151891208
Neokestose	POS	0.44773697	0.145151282	0.345042973	0.069824081	0.054378041	0.091857396	0.244226668	0.07303141	0.000556637	0.0856835	0.120824031	0.261405608	0.121009149	0.143180649	0.33299556	0.14338841	0.209952089	0.3837932
cyclo(tyrosyl-prolyl)	POS	0.003094739	0.030864671	0.004313279	0.288310681	0.962289361	0.519058592	0.556308821	0.24262011	0.006815525	0.470138391	0.931055715	0.001586144	1.09628556	0.391823813	1.620024404	0.865391685	0.544928923	0.377480828
Leiocarposide	NEG	0.793293763	0.137750748	0.800001573	0.267166368	1.895321985	0.647506041	2.847824677	3.815045621	0.959939138	1.380617878	0.658835182	1.651789089	1.114953644	1.524726993	2.76447569	5.083041782	2.818218995	0.686569251
Glycyrrhizic_acid	NEG	4.15845E-05	0.007688397	3.52728E-05	0.00043696	0.002282005	0.000277119	0.004613758	0.018007375	0.002054044	0.043715353	0.000418741	3.07551E-05	0.000664886	0.000989956	6.08019E-05	0.012016024	5.68477E-05	0.200749248
osajin	POS	0.693730624	0.498485258	0.523939082	0.289747381	0.108675888	0.206066177	0.758753243	0.038311765	0.00394451	0.170956844	0.189803179	0.41442628	0.379096465	0.466432553	0.276411963	0.453342776	0.356533513	0.280447449
Berbamine	POS	0.133802006	0.153100738	0.222761642	0.006476867	0.00995949	0.013972578	0.030148323	1.572127153	9.73163E-06	0.571856009	0.093805526	0.169963904	0.723810467	0.35196705	0.439898349	0.236553333	0.07893074	1.049929578
Poricoic acid A	POS	0.000291629	0.001323822	0.00034497	0.001969164	0.002573466	0.003741176	0.003084371	0.00517647	9.73163E-06	0.003873254	0.011516517	0.000443247	0.009340482	0.005009005	0.007067703	0.003561666	0.003074597	0.008971168
3-O-Neohesperidoside Quercetin	NEG	4.15845E-05	0.009450306	3.52728E-05	0.340890084	1.899943937	0.470010624	6.872871738	0.524009002	2.90341E-05	4.378378377	1.395113818	3.07551E-05	4.934985574	5.529708183	6.800125752	4.874830656	2.029296947	3.540317345
Eriosematin	POS	0.775652169	0.587521087	0.353409131	0.034870073	0.073740591	0.15295451	0.102043106	0.131082327	0.099855341	0.069268841	0.138709466	0.979332197	0.1792355	0.073034468	0.20971925	0.272246291	0.275209108	0.347312886
Cytochalasin B	NEG	2.453108179	0.047134728	0.036993149	0.610970056	0.19446551	0.615552101	2.475855994	0.809702021	0.505001036	0.034345625	3.57637E-05	0.012366613	0.250731804	0.871649147	0.164709531	0.153650492	0.56507149	0.055456077
imbricatine	POS	0.729900148	0.73780154	1.065745891	0.378674696	0.482423219	0.509852479	0.559296606	0.012936933	2.803862526	0.124833048	0.068079186	4.428254022	0.350702561	0.424783416	0.532935361	0.464259748	0.593076221	0.527427366
1,4-Naphthoquinone	POS	0.163680166	0.308437794	0.432852867	0.227355113	0.459262074	0.221650882	0.603999653	0.506509581	0.172571962	0.228843549	0.247281384	0.194337952	0.373979662	0.360457469	0.427587916	0.464954856	1.203703631	0.299328678
Eriocitrin	NEG	0.758586036	0.939791719	0.453341852	0.19021886	0.040636039	0.041694405	0.187468238	0.372718453	0.055803237	0.042270911	0.012319288	0.20762916	0.27900829	1.57006387	0.381836463	0.483657004	0.502426662	0.173992965
(Z)-2-methyl-4-[(2R,3R,4S,5S,6R)-3,4,5-trihydroxy-6-(hydroxymethyl)oxan-2-yl]oxybut-2-enenitrile	POS	0.057413389	0.010924747	0.127000118	0.046910589	0.048997272	0.040627131	0.053856048	0.05860634	0.158121068	0.07401946	0.031592725	0.087993361	0.057269018	0.117936667	0.087280936	0.069390475	0.068973546	0.025567168
Amarogentin	NEG	0.095155951	0.07314652	0.110749608	0.007472822	0.018991808	0.004828953	0.025617136	0.236517774	0.004933082	6.14172E-05	0.026227409	0.009699449	0.038948756	0.033674019	0.037933226	0.030508229	0.002831695	0.042274038
Benzyl alcohol + Hex-Pen	NEG	0.024843484	0.01603528	0.055973058	0.076299775	0.031172806	0.024560452	0.079919056	0.583202953	0.094716379	0.052611962	0.02177145	0.058127155	0.067683048	0.072531124	0.025239643	0.131367069	0.0439004	0.019447981
3-O-Neohesperidoside Kaempferol	NEG	4.15845E-05	0.144559005	0.004077283	4.763100935	35.47333793	7.828246745	71.88259567	9.318634993	2.90341E-05	22.25659999	30.66301611	0.000552499	147.4061677	178.3310262	134.1170328	158.4921817	29.99709615	137.4877263
Cinnamyl_cinnamate	POS	0.09511835	0.089070192	0.04027462	0.024961869	0.028200101	0.023494564	0.134043621	2.463622959	0.230487782	0.480262355	0.212684929	0.085514695	0.24173644	0.045965965	0.363749725	0.273829802	0.099048268	0.28529214
Hinokiflavone	NEG	0.412662778	0.657797111	0.590334602	15.40430085	49.718695	20.34810283	155.508303	111.8016577	0.107835813	68.95351636	45.07819108	0.490745272	76.42073877	69.62533327	70.55390305	135.5567028	72.98090283	71.10955456
1,7-bis(4-hydroxyphenyl)heptane-3,5-diol	POS	32.423005	4.878358753	14.69882005	22.3743064	1.400034098	2.276661368	35.86638326	24.88601966	0.171434954	0.71420007	0.257851667	0.954414911	5.114648738	4.694864386	1.071959023	1.44873912	4.021605783	0.371389181
Rheic acid	NEG	1.103822524	0.646720264	0.894816414	0.289837129	0.414985901	0.398574812	1.350044347	1.004072035	0.614951685	0.234778581	0.185158709	1.009081287	0.555826657	0.593586393	0.703165129	1.13881398	1.265315482	0.714076285
3-Rha-7-Rha Quercetin	NEG	4.15845E-05	0.007746576	3.52728E-05	1.869061485	14.70247079	3.521674564	8.088102447	41.54782871	2.90341E-05	55.2066529	29.83094507	0.004023046	15.61269953	16.95793733	8.163582681	6.37490215	1.738338274	17.81029626
(3S,6Z)-3-methyl-6-[[2-(2-methylbut-3-en-2-yl)-1H-indol-3-yl]methylidene]piperazine-2,5-dione	POS	0.386861306	0.070681613	0.422944918	0.103616942	0.019170335	0.061053877	0.280299424	0.122102932	0.001091244	0.03421616	0.016051705	0.176300805	0.291222379	0.147281322	0.137516176	0.094465342	0.231186591	0.112655395
