# Supplementary material for: Quality evaluation of Arnebia euchroma with different growth years based on metabolomics and antioxidant activity
Source: Front Plant Sci. 2026 Jan 29;17:1735489. doi: 10.3389/fpls.2026.1735489 (PMC12894223; doi:10.3389/fpls.2026.1735489)
Supplement: Supplementary file 2 [file DataSheet2.csv]

MS2 name	XJZC2_1	XJZC2_2	XJZC2_3	XJZC3_1	XJZC3_2	XJZC3_3	XJZC4_1	XJZC4_2	XJZC4_3	XJZC5_1	XJZC5_2	XJZC5_3	XJZC6_1	XJZC6_2	XJZC6_3	XJZC7_1	XJZC7_2	XJZC7_3
(-)Catechin	0.377002019	0.230504804	0.279637892	2.194807967	1.258916808	1.851131972	2.52308231	13.9064602	0.227369401	4.881782695	5.385054491	0.393939782	2.172797704	1.568900428	1.213041128	3.201550444	0.457706896	1.849468319
(1aS,1bS,2S,5aR,6S,6aS)-6-({6-Deoxy-2-O-[(2E)-3-(4-hydroxyphenyl)-2-propenoyl]-alpha-L-mannopyranosyl}oxy)-1a-(hydroxymethyl)-1a,1b,2,5a,6,6a-hexahydrooxireno[4,5]cyclopenta[1,2-c]pyran-2-yl_beta-D-glucopyranoside	0.377002019	0.230504804	0.279637892	2.194807967	1.258916808	1.851131972	2.52308231	13.9064602	0.227369401	4.881782695	5.385054491	0.393939782	2.172797704	1.568900428	1.213041128	3.201550444	0.457706896	1.849468319
(1R,9S,10S)-3,4-dihydroxy-5-isopropyl-11,11-dimethyl-16-oxatetracyclo[7.5.2.01,10.02,7]hexadeca-2,4,6-triene-8,15-dione	0.010798519	0.008631675	0.010033819	0.04918945	0.043843681	0.029388153	0.017450093	0.382256555	4.093986026	0.045112039	0.015873772	0.01690647	0.009422341	0.017897759	0.014070954	0.016673655	0.015194653	0.017686476
(1S,4aR,5S,7aS)-5-Hydroxy-7-(hydroxymethyl)-1,4a,5,7a-tetrahydrocyclopenta[c]pyran-1-yl beta-D-glucopyranoside	9.219782446	15.18861132	1.23360888	27.24364508	6.585571822	15.23984197	1.601296777	58.65477354	0.570146625	55.83450999	96.18688546	69.17041992	2.097204384	1.727134171	1.171074357	8.413911949	0.672515126	2.408746562
(2E)-2-[(4S,6R)-4-hydroxy-6-[(2R,3R,4S,5S,6R)-3,4,5-trihydroxy-6-(hydroxymethyl)tetrahydropyran-2-yl]oxy-cyclohex-2-en-1-ylidene]acetonitrile	0.750468282	0.460784079	0.442779012	0.488710585	0.628249415	0.510618759	1.071800656	1.951761157	0.515219451	3.654214832	1.006560742	0.417196865	1.025173409	1.160153167	1.206513042	1.591730036	0.896753067	0.960365084
(2E,4E)-5-[8-hydroxy-1,5-dimethyl-3-[3,4,5-trihydroxy-6-(hydroxymethyl)tetrahydropyran-2-yl]oxy-6-oxabicyclo[3.2.1]octan-8-yl]-3-methyl-penta-2,4-dienoic acid	11.46364543	5.888707838	6.953327633	2.752336951	0.576327893	1.184088372	1.629381387	81.0083052	0.426117462	18.84335189	31.85637953	18.02476995	1.125237548	1.142505517	0.612181555	0.467586803	0.308564795	0.594926878
(2R)-2-[(E)-3-[3-[(1R)-1-carboxy-2-(3,4-dihydroxyphenyl)ethoxy]carbonyl-2-(3,4-dihydroxyphenyl)-7-hydroxy-2,3-dihydrobenzofuran-4-yl]prop-2-enoyl]oxy-3-(3,4-dihydroxyphenyl)propanoic acid	0.086517107	0.085193233	0.074067991	0.084941419	0.062740815	0.064295179	0.07268885	0.595117681	38.20937099	0.176099291	0.147651718	0.151930018	0.052226294	0.050253343	0.053259443	0.068638058	0.047004193	0.055834709
(2R,3R)-3,5-dihydroxy-2-(4-hydroxyphenyl)-8-(3-methylbut-2-enyl)-7-[(2S,3R,4S,5S,6R)-3,4,5-trihydroxy-6-(hydroxymethyl)oxan-2-yl]oxy-2,3-dihydrochromen-4-one	1.386018198	0.722632974	0.703607314	0.058265776	0.153021947	0.117317297	0.228297044	1.029152779	1.926657837	0.339688107	0.114801144	0.303301944	0.29022814	0.298061947	0.359278729	0.436139902	0.256997339	0.40995895
(2R,3S,4S,5R,6R)-2-(hydroxymethyl)-6-[(2S,3R,4S,5S,6R)-3,4,5-trihydroxy-6-(hydroxymethyl)tetrahydropyran-2-yl]oxy-tetrahydropyran-3,4,5-triol	9.315625884	9.436217717	5.588291344	0.069781508	0.23468705	0.146521836	0.508018888	0.843034515	0.585191688	0.098035923	0.067315589	9.019697219	1.243827296	0.95352633	1.701564599	0.81145176	2.781612432	1.719799995
(2R,3S,4S,5R,6S)-2-(hydroxymethyl)-6-[4-[(E)-3-hydroxyprop-1-enyl]phenoxy]oxane-3,4,5-triol	9.315625884	9.436217717	5.588291344	0.069781508	0.23468705	0.146521836	0.508018888	0.843034515	0.585191688	0.098035923	0.067315589	9.019697219	1.243827296	0.95352633	1.701564599	0.81145176	2.781612432	1.719799995
(2R,3S,4S,5R,6S)-2-(hydroxymethyl)-6-[4-[[(3S,4S,5R)-4-(hydroxymethyl)-5-[3-methoxy-4-[(2S,3R,4S,5S,6R)-3,4,5-trihydroxy-6-(hydroxymethyl)tetrahydropyran-2-yl]oxy-phenyl]tetrahydrofuran-3-yl]methyl]-2-methoxy-phenoxy]tetrahydropyran-3,4,5-triol	5.198261242	3.751979152	3.300423066	0.059758596	0.060608465	0.03459943	0.062263417	0.84123514	0.410331313	0.27686744	0.210647873	2.589956238	0.229165853	0.194998277	0.10106148	0.132830277	0.055234879	0.285655805
(2S)-6-[(2S)-5,7-dihydroxy-2-(4-hydroxyphenyl)-4-oxo-2,3-dihydrochromen-8-yl]-5,7-dihydroxy-2-(4-hydroxyphenyl)-2,3-dihydrochromen-4-one	1.386018198	0.722632974	0.703607314	0.058265776	0.153021947	0.117317297	0.228297044	1.029152779	1.926657837	0.339688107	0.114801144	0.303301944	0.29022814	0.298061947	0.359278729	0.436139902	0.256997339	0.40995895
(2S,3R,4S,5S,6R)-2-[4-[(3S,3aR,6S,6aR)-6-[3,5-dimethoxy-4-[(2S,3R,4S,5S,6R)-3,4,5-trihydroxy-6-(hydroxymethyl)oxan-2-yl]oxyphenyl]-1,3,3a,4,6,6a-hexahydrofuro[3,4-c]furan-3-yl]-2,6-dimethoxyphenoxy]-6-(hydroxymethyl)oxane-3,4,5-triol	9.315625884	9.436217717	5.588291344	0.069781508	0.23468705	0.146521836	0.508018888	0.843034515	0.585191688	0.098035923	0.067315589	9.019697219	1.243827296	0.95352633	1.701564599	0.81145176	2.781612432	1.719799995
(2Z)-6-hydroxy-2-[(4-hydroxy-3-methoxy-phenyl)methylene]benzofuran-3-one	9.315625884	9.436217717	5.588291344	0.069781508	0.23468705	0.146521836	0.508018888	0.843034515	0.585191688	0.098035923	0.067315589	9.019697219	1.243827296	0.95352633	1.701564599	0.81145176	2.781612432	1.719799995
(2Z,4E)-5-[8-hydroxy-1,5-dimethyl-3-[(2R,3R,4S,5S,6R)-3,4,5-trihydroxy-6-(hydroxymethyl)oxan-2-yl]oxy-6-oxabicyclo[3.2.1]octan-8-yl]-3-methylpenta-2,4-dienoic acid	1.604369598	0.398064809	0.845850936	12.22771135	12.96357695	7.833761124	8.389281642	26.73933055	0.521197865	4.46655886	7.319925454	1.294484439	9.337107391	5.437613569	3.62614645	15.84467494	6.150714372	9.625077085
(3'S,4S,6R,7R)-7-Hydroxy-3',6,7,14-tetramethyl-8H,17H-spiro[2,9-dioxa-14-azabicyclo[9.5.1]heptadec-11-ene-4,2'-oxirane]-3,8,17-trione	2.267972675	1.451639753	1.518760888	1.593931498	5.220814848	5.594576046	8.899035314	20.54603884	14.09485965	4.829248375	2.341499333	1.800870284	3.739222289	8.078810891	4.060764712	10.75803691	4.429048487	9.279444353
(4S,5Z,6S)-4-(2-Methoxy-2-oxoethyl)-5-[2-[(Z)-3-phenylprop-2-enoyl]oxyethylidene]-6-[(2S,3R,4S,5S,6R)-3,4,5-trihydroxy-6-(hydroxymethyl)oxan-2-yl]oxy-4H-pyran-3-carboxylic acid	0.274549134	0.22717291	0.182082776	1.325842611	0.759934295	1.873894108	3.091244491	2.35462747	0.177771531	2.294759524	1.493774484	0.194733342	4.515958346	2.807248692	4.055030107	2.307688704	1.42001963	2.014431456
(7-Hydroxy-1-(4-hydroxy-3,5-dimethoxyphenyl)-3-(hydroxymethyl)-6,8-dimethoxy-1,2,3,4-tetrahydronaphthalen-2-yl)methyl .beta.-D-glucopyranoside	1.153693838	1.425912925	1.467141952	0.061443234	0.099861117	0.07432159	0.117466132	0.25398005	0.106664077	0.32650686	0.1662774	1.017934631	0.182974805	0.362504841	0.192294751	0.204881923	0.082515933	0.224428387
(7S,8R,8aS,14aR,14bS)-7,8-Dimethyl-5a,6,7,8,8a,14b-hexahydro-5H-benzo[kl]bis[1,3]dioxolo[4,5-b:4',5'-g]xanthen-5-one	0.00999538	0.085155388	0.06166994	1.361633505	3.709245862	2.381227666	16.48232776	8.135658512	0.021029953	11.63679926	1.279219949	0.07168743	16.92017307	8.531180899	12.77547984	36.39941332	5.665928084	15.52257851
(8R)-1,5,8-trimethyl-7,8-dihydro-6H-azuleno[6,5-b]furan-2-one	2.242335226	6.295451905	1.65959898	5.024573602	2.811926458	3.965731667	1.695302453	13.88402443	1.269116633	12.53543025	13.23522782	23.66559698	0.127085795	0.227532372	0.031887495	0.141490484	0.108457486	0.048171665
(9R,10R)-9-acetoxy-8,8-dimethyl-2-oxo-2,8,9,10-tetrahydropyrano[2,3-f]chromen-10-yl 3-methylbutanoate	6.924390337	6.879520606	10.16233299	3.544038537	4.502043004	4.613167531	5.140984736	0.269854812	0.486079789	1.071971356	0.780685558	0.379238006	3.448498538	4.089604842	4.850003773	4.308610981	5.549457148	4.790421006
(E)-3-(2,5-dihydroxyphenyl)prop-2-enoic acid	2.673254973	2.074522819	2.12552922	79.4166292	36.75189026	32.19631433	56.07656319	86.41497381	2.920278573	13.14121761	59.50751341	5.8010917	18.63066581	21.74803899	13.54083424	14.84030374	2.198543625	22.74319909
(E)-5-(2,3-dimethyl-3-tricyclo[2.2.1.02,6]heptanyl)-2-methyl-pent-2-enoic acid	2.673254973	2.074522819	2.12552922	79.4166292	36.75189026	32.19631433	56.07656319	86.41497381	2.920278573	13.14121761	59.50751341	5.8010917	18.63066581	21.74803899	13.54083424	14.84030374	2.198543625	22.74319909
(R)-5,7-dihydroxy-2-(4-hydroxyphenyl)chroman-4-one	1.094490233	0.531339652	0.601029241	0.584239344	0.243402194	0.673970814	1.642676419	6.370181037	0.42593703	3.233312564	1.171370888	0.441593487	1.28787348	1.396927013	1.305278644	2.53212414	0.662975455	1.540394539
(R)-Campholenic_aldehyde	9.315625884	9.436217717	5.588291344	0.069781508	0.23468705	0.146521836	0.508018888	0.843034515	0.585191688	0.098035923	0.067315589	9.019697219	1.243827296	0.95352633	1.701564599	0.81145176	2.781612432	1.719799995
(S)-Abscisic acid	2.242335226	6.295451905	1.65959898	5.024573602	2.811926458	3.965731667	1.695302453	13.88402443	1.269116633	12.53543025	13.23522782	23.66559698	0.127085795	0.227532372	0.031887495	0.141490484	0.108457486	0.048171665
(Z)-2-[[(Z)-2-methylbut-2-enoyl]oxymethyl]but-2-enoic acid	1.094490233	0.531339652	0.601029241	0.584239344	0.243402194	0.673970814	1.642676419	6.370181037	0.42593703	3.233312564	1.171370888	0.441593487	1.28787348	1.396927013	1.305278644	2.53212414	0.662975455	1.540394539
(Z)-6-Octadecenoic acid	37.48059102	30.14515583	26.87788119	10.16786271	14.23676219	16.46037885	27.69819905	70.51751127	11.1948589	69.31183741	38.29878274	18.82851252	37.93431553	29.52302784	32.39330663	44.94069188	17.54516996	44.72861917
[(2R,3R,4R,5R,6R)-2-[[(2R,3R,4R)-3,4-dihydroxy-4-(hydroxymethyl)oxolan-2-yl]oxymethyl]-4-[(2S,3R,4R,5R,6S)-4,5-dihydroxy-6-methyl-3-[(2S,3R,4S,5S)-3,4,5-trihydroxyoxan-2-yl]oxyoxan-2-yl]oxy-6-[2-(3,4-dihydroxyphenyl)ethoxy]-5-hydroxyoxan-3-yl] (E)-3-(3,4-dihydroxyphenyl)prop-2-enoate	0.273411816	0.090732364	0.07606717	0.264509813	0.106159353	0.065146783	0.557307343	0.593489329	0.252655988	0.143700797	0.134334353	0.095598766	0.492660635	0.475963116	0.102758152	0.205513593	0.180239572	0.228402135
[(2R,3S,4R,5R,6R)-6-[2-(3,4-dihydroxyphenyl)ethoxy]-4,5-dihydroxy-2-[[(2R,3R,4R,5R,6S)-3,4,5-trihydroxy-6-methyloxan-2-yl]oxymethyl]oxan-3-yl] (E)-3-(3,4-dihydroxyphenyl)prop-2-enoate	0.395568435	0.081527457	0.160200778	0.863427318	0.828099773	0.650081933	0.898531407	0.237373685	0.705634304	1.931047487	2.237210755	0.441991717	0.126897547	0.165663982	0.152955981	0.094362038	0.079825361	0.081780761
[(2R,3S,4S,5R,6R)-6-[(2S,3S,4S,5R)-3,4-dihydroxy-2,5-bis(hydroxymethyl)tetrahydrofuran-2-yl]oxy-3,4,5-trihydroxy-tetrahydropyran-2-yl]methyl 4-hydroxybenzoate	7.79815918	5.990963021	3.597733519	4.63285319	4.664521991	7.475088696	17.87176973	36.13827057	1.919167313	57.16541598	28.18586274	2.17298809	24.31225768	31.52278529	24.39564168	26.0052904	7.274767786	22.22397624
[(3aS,4S,5S,6E,10E,11aR)-6-formyl-5-methoxy-10-methyl-3-methylidene-2-oxo-3a,4,5,8,9,11a-hexahydrocyclodeca[b]furan-4-yl] 2-methylpropanoate	10.81343264	7.601476389	2.777632054	1.782744022	0.977581319	1.68195536	3.334914403	21.2407903	0.367825449	11.93848058	6.21550124	8.837979601	5.315496033	6.071253178	4.405573815	5.512256271	2.944146924	5.585041401
[3-hydroxy-4-[(2S,3R,4S,5S,6R)-3,4,5-trihydroxy-6-(hydroxymethyl)oxan-2-yl]oxyphenyl]methyl 3,4-dihydroxybenzoate	1.246931769	0.865143704	0.581494169	0.548172054	0.653559418	0.451517355	1.226592668	14.7354401	0.805155325	2.30229379	1.513282346	0.758105226	1.687561129	1.405657425	1.215461467	1.77996641	0.942726414	1.41755999
[8-[2-(3-methylbutanoyloxy)propan-2-yl]-2-oxo-8,9-dihydrofuro[2,3-h]chromen-9-yl] 3-methylbutanoate	1.667024261	0.735625645	0.671169161	0.669735209	0.437130696	0.40679901	4.22240939	48.95134439	0.28852235	21.87973588	14.41949128	5.779965967	3.547118951	3.025410434	2.16514379	1.559068662	0.953193468	3.30893048
1-(3,4-dihydroxyphenyl)-6,7-dihydroxy-1,2-dihydronaphthalene-2,3-dicarboxylic acid	6.188886628	7.360635315	6.322492366	18.33898998	17.88827242	13.0232036	21.90503109	11.41422383	0.013512627	20.90186495	12.88209801	37.40862981	21.89608953	21.5163302	10.01147748	51.19777536	0.379163874	18.90151968
1-(4-hydroxy-3,5-dimethoxy-phenyl)propan-1-one	0.010798519	0.008631675	0.010033819	0.04918945	0.043843681	0.029388153	0.017450093	0.382256555	4.093986026	0.045112039	0.015873772	0.01690647	0.009422341	0.017897759	0.014070954	0.016673655	0.015194653	0.017686476
1,2,4-Benzenetriol	9.315625884	9.436217717	5.588291344	0.069781508	0.23468705	0.146521836	0.508018888	0.843034515	0.585191688	0.098035923	0.067315589	9.019697219	1.243827296	0.95352633	1.701564599	0.81145176	2.781612432	1.719799995
1,2-Benzenediol, 4-[3,5-dihydroxy-7-(4-hydroxyphenyl)heptyl]-	6.924390337	6.879520606	10.16233299	3.544038537	4.502043004	4.613167531	5.140984736	0.269854812	0.486079789	1.071971356	0.780685558	0.379238006	3.448498538	4.089604842	4.850003773	4.308610981	5.549457148	4.790421006
1,2-Di-O-sinapoyl-beta-D-glucose	37.48059102	30.14515583	26.87788119	10.16786271	14.23676219	16.46037885	27.69819905	70.51751127	11.1948589	69.31183741	38.29878274	18.82851252	37.93431553	29.52302784	32.39330663	44.94069188	17.54516996	44.72861917
1,4-Naphthoquinone	0.031634131	0.032073066	0.075567687	0.011831277	0.042612322	0.024581954	0.082593826	0.229823444	0.035328753	0.376608447	0.081743938	0.051414213	0.229780093	0.168525486	0.176228	0.309493025	0.122277528	0.231863262
1-[3-hydroxy-4-[(2S,3R,4S,5S,6R)-3,4,5-trihydroxy-6-(hydroxymethyl)tetrahydropyran-2-yl]oxy-phenyl]ethanone	0.16749238	0.100593127	0.082943437	0.019138015	0.030898538	0.017180722	0.036529401	0.055174451	0.078089514	0.038230764	0.028756491	0.050890432	0.055843364	0.033381604	0.037749075	0.041039177	0.076907975	0.027534861
1-[4-hydroxy-3-[(2S,3R,4S,5S,6R)-3,4,5-trihydroxy-6-(hydroxymethyl)tetrahydropyran-2-yl]oxy-phenyl]ethanone	0.004913193	0.064599985	0.004971563	0.371274839	1.34229042	1.198194205	0.442336128	1.758623937	0.021171322	2.931421964	3.857266796	0.018573835	0.841743595	1.077173148	0.719927854	0.559286681	0.223514486	1.026418964
1-beta-D-Arabinofuranosyluracil	1.352221563	1.241547668	1.531572082	0.367196979	0.199941084	0.362865391	0.881120253	2.35295089	0.04394565	0.724508826	0.700828537	0.219900791	0.655180274	0.17959999	0.507115184	0.392688743	0.389888645	1.046520162
1-Epideacetylbowdensine	5.593483198	4.662914732	8.354283529	9.523308759	7.12882045	10.51858857	24.25572038	50.26715635	31.11254453	20.56333857	9.612187389	12.54045726	5.528103666	8.77059547	9.191726407	15.4691937	5.829418612	3.681642003
1-Methylpyrrolidine	1.529370625	1.043227368	0.996076016	0.117256427	0.081270891	0.059905845	0.038857115	0.048198989	0.013513483	0.110900084	0.237685305	0.998120848	0.240461402	0.072222512	0.057180032	0.024038669	0.017964247	0.053636113
1-Methylxanthine	1.529370625	1.043227368	0.996076016	0.117256427	0.081270891	0.059905845	0.038857115	0.048198989	0.013513483	0.110900084	0.237685305	0.998120848	0.240461402	0.072222512	0.057180032	0.024038669	0.017964247	0.053636113
1-Monolinolenin	0.894815881	0.715098847	0.68129541	0.319531443	0.167339217	0.285700781	0.406683488	19.27676626	0.372185124	6.695182446	7.262302981	4.856944815	0.235012816	0.298345957	0.160241103	0.159071437	0.088895485	0.144454899
1-Monopalmitin	0.858358253	0.876794055	0.988769307	0.353887115	0.132537134	0.132533024	0.675527587	8.744356369	0.131060921	1.378908062	1.873892025	0.593811087	0.953620082	0.262373635	0.367009856	0.453914949	0.054321247	0.859004474
1-Peroxyferolide	29.54911562	21.67080421	30.17759269	94.3727109	153.4231961	80.48324003	460.7272699	92.60918305	1.426785233	154.7551916	92.22134259	2.586585561	372.2949	307.1784577	437.0674537	413.4884978	308.4425832	359.1492975
2-(2,6-dihydroxyphenyl)-3,5,7-trihydroxy-chromone	9.219782446	15.18861132	1.23360888	27.24364508	6.585571822	15.23984197	1.601296777	58.65477354	0.570146625	55.83450999	96.18688546	69.17041992	2.097204384	1.727134171	1.171074357	8.413911949	0.672515126	2.408746562
2-(2-methoxyphenyl)chromen-4-one	1.529370625	1.043227368	0.996076016	0.117256427	0.081270891	0.059905845	0.038857115	0.048198989	0.013513483	0.110900084	0.237685305	0.998120848	0.240461402	0.072222512	0.057180032	0.024038669	0.017964247	0.053636113
2,3',4,6-Tetrahydroxybenzophenone	0.849165583	0.579969301	0.529244581	0.713091204	0.683728964	0.623827883	1.046987505	1.35080959	0.272185249	1.143759565	0.752564275	0.557994871	1.043414731	1.131894732	1.035234567	1.41442516	0.927354721	1.114935188
2,3-Naphthalenedimethanol, 1,2,3,4-tetrahydro-7-hydroxy-1-(4-hydroxy-3-methoxyphenyl)-6-methoxy-	0.454815385	0.348974482	0.420986606	2.091366341	2.626319929	2.057773854	9.574145987	8.176829993	0.071451851	7.562596076	2.003445147	0.119206382	10.15204978	8.021007817	4.320892341	9.475469012	5.310375572	19.40465756
2',4',6'-Trihydroxyacetophenone	0.454815385	0.348974482	0.420986606	2.091366341	2.626319929	2.057773854	9.574145987	8.176829993	0.071451851	7.562596076	2.003445147	0.119206382	10.15204978	8.021007817	4.320892341	9.475469012	5.310375572	19.40465756
2',4'-Dihydroxyacetophenone	1.174993871	0.683508425	1.28268077	3.852815391	4.100141003	5.48520074	4.587020033	10.28251323	24.34289032	5.067863838	3.019408199	1.076388547	2.154560591	2.304763781	2.508734592	3.535888201	1.987248738	2.034185998
2',6'-Dihydroxyacetophenone	0.502315498	1.181054288	2.66549726	37.88688848	28.74431149	31.02237227	90.31476291	59.50736369	0.538755899	56.27307766	24.82954927	1.009265411	36.94242985	39.00805463	24.11138316	62.42348705	47.0771455	44.98461921
2,6-Dimethoxy-1,4-benzoquinone	0.502315498	1.181054288	2.66549726	37.88688848	28.74431149	31.02237227	90.31476291	59.50736369	0.538755899	56.27307766	24.82954927	1.009265411	36.94242985	39.00805463	24.11138316	62.42348705	47.0771455	44.98461921
2-[(1R,2R)-3-oxo-2-[(Z)-5-[3,4,5-trihydroxy-6-(hydroxymethyl)tetrahydropyran-2-yl]oxypent-2-enyl]cyclopentyl]acetic acid	0.416221379	0.25159249	0.33610207	0.455658454	0.604939435	0.494805774	1.241755093	2.407330984	14.26078719	1.359191123	0.835547537	0.442398398	0.743031849	0.590242439	0.921625256	0.78855087	0.932839505	0.970933419
2-[[7-hydroxy-1-(4-hydroxy-3,5-dimethoxyphenyl)-3-(hydroxymethyl)-6,8-dimethoxy-1,2,3,4-tetrahydronaphthalen-2-yl]methoxy]-6-(hydroxymethyl)oxane-3,4,5-triol	143.4317616	144.3336059	100.3937661	3.546731254	6.305414656	3.265543445	23.92269028	184.2378737	2.198258451	25.05811086	18.91649832	177.7607179	19.24880079	9.000092035	19.32544011	19.90703456	9.929912304	29.58288438
2-Aminobutyric acid	0.711739528	0.447819707	0.523079093	0.410023896	0.394230403	0.348594129	0.977435121	2.776161009	0.672031617	2.937271376	0.776695679	0.370232797	0.629057563	0.644276743	0.658078559	0.916367248	0.567031333	0.628414324
2-Aminoisobutyric acid	0.025517195	0.027518924	0.019011238	0.475231603	0.09275052	0.403679809	0.101946642	0.218320299	0.107261405	0.186127702	0.537558979	0.05036223	0.185760063	0.165643257	0.146826867	0.048150489	0.034622771	0.219299035
2-hydroxy-3-methoxy-benzaldehyde	0.232336215	0.718835663	0.319429878	0.255949313	0.075074268	0.181867479	0.121674281	1.913280443	0.380555795	0.874951534	1.217881482	1.414275236	0.358821535	0.337360952	0.250390469	0.439140535	0.108464589	0.476874156
2-Hydroxy-6-methoxybenzoic acid	3.573978203	2.647541625	2.553627678	2.924588547	1.869338348	1.456450785	2.134524052	67.90578392	22.25208097	23.55428136	24.70702672	18.04502318	1.606339751	1.356792964	0.691161482	0.939289238	0.642690022	0.643747153
2-Hydroxyphenylacetic acid	13.35119563	7.996940264	5.395454786	0.529548429	0.659998851	0.425383647	2.014438035	7.117364072	1.182994024	2.977815308	1.099424232	11.24900835	1.880702732	2.204013379	2.503923503	3.000136532	1.731290342	3.191104108
2-Ketobutyric acid	11.46364543	5.888707838	6.953327633	2.752336951	0.576327893	1.184088372	1.629381387	81.0083052	0.426117462	18.84335189	31.85637953	18.02476995	1.125237548	1.142505517	0.612181555	0.467586803	0.308564795	0.594926878
2-Methoxycinnamic acid	1.604369598	0.398064809	0.845850936	12.22771135	12.96357695	7.833761124	8.389281642	26.73933055	0.521197865	4.46655886	7.319925454	1.294484439	9.337107391	5.437613569	3.62614645	15.84467494	6.150714372	9.625077085
2-Methylpropanamine	2.267972675	1.451639753	1.518760888	1.593931498	5.220814848	5.594576046	8.899035314	20.54603884	14.09485965	4.829248375	2.341499333	1.800870284	3.739222289	8.078810891	4.060764712	10.75803691	4.429048487	9.279444353
2-Phenyllactic acid	29.54911562	21.67080421	30.17759269	94.3727109	153.4231961	80.48324003	460.7272699	92.60918305	1.426785233	154.7551916	92.22134259	2.586585561	372.2949	307.1784577	437.0674537	413.4884978	308.4425832	359.1492975
3'-?O-?Acetylhamaudol	0.399290422	0.28767842	0.195527354	0.32333977	0.344858709	0.370709825	0.544544151	0.843589081	0.257634701	0.663282774	0.44980053	0.311700809	0.661321239	0.730838886	0.878247931	0.702618131	0.542562351	0.825174715
3-(3,4-Dihydroxyphenyl)-2-hydroxypropanoic acid	0.901173553	0.477328145	0.528130257	7.201419573	120.8634553	4.322785755	15.58713684	9.993331584	0.012173932	14.96609538	6.723180437	0.142956952	15.47162915	28.33789106	10.94958908	17.25850875	21.13515233	18.36522981
3',4'-Dihydroxyacetophenone	1.021413068	0.57458425	0.526536302	0.009583414	0.013902	0.014544124	9.01798E-06	0.046120047	0.056373474	0.014272711	0.026762511	0.556235773	0.006360836	0.004565288	0.005630675	0.002821868	0.000952086	0.014144355
3,4-Dihydroxyphenylglycol	6.924390337	6.879520606	10.16233299	3.544038537	4.502043004	4.613167531	5.140984736	0.269854812	0.486079789	1.071971356	0.780685558	0.379238006	3.448498538	4.089604842	4.850003773	4.308610981	5.549457148	4.790421006
3,5-dihydroxy-7-methoxy-2-(4-methoxyphenyl)chromen-4-one	0.067482632	0.018499649	0.142126201	0.195730658	0.262634331	0.157697071	0.401884002	0.800205008	0.470740551	0.204384648	0.286007663	0.075209866	0.224327325	0.43209489	0.183216102	0.42429841	0.299453533	0.208528471
3,5-Dimethoxybenzoic acid	0.156403823	0.027998287	0.51837105	0.50121665	0.664981892	0.561604842	1.529421267	2.626256992	1.85384588	0.57040582	0.677207438	0.137186759	0.558145513	0.978702833	0.45573755	1.403481556	0.712900863	0.579071126
3-Hexanone	0.133622971	0.079300798	0.184454103	0.011347068	0.012183133	0.007640853	0.069660774	0.057507431	0.034024578	0.587911697	0.036152817	0.046622129	0.016624297	0.017769421	0.011703763	0.102700334	0.011725573	0.094432756
3-Hydorxy-3-methylglutaric acid	8.651717923	9.051179551	5.080027039	3.268861019	1.463694192	2.290305193	4.314723577	4.600024109	0.037667394	6.475403851	6.239764066	8.888121654	6.566385953	3.21428016	5.780455733	12.17315204	8.373398622	6.510479181
3-Hydroxy-4-methoxybenzoic acid	11.17132806	8.378370815	12.50800015	3.721804485	4.985653241	4.566198922	15.12293373	1.958222893	0.040233096	3.091833768	2.544859168	0.150912696	10.20148149	8.850209826	14.78254322	15.72352944	16.00978074	10.96312095
3-Hydroxycinnamic acid	0.071327281	0.084364702	0.092327049	0.631575795	1.132032039	0.311298505	0.664261567	4.592967686	27.71711094	0.633091124	0.512890909	0.094931815	0.904503612	0.6563033	0.694546824	1.085625636	0.336194048	0.440246647
3-Hydroxyisovaleric acid	29.54911562	21.67080421	30.17759269	94.3727109	153.4231961	80.48324003	460.7272699	92.60918305	1.426785233	154.7551916	92.22134259	2.586585561	372.2949	307.1784577	437.0674537	413.4884978	308.4425832	359.1492975
3'-O-Methyladenosine	0.901173553	0.477328145	0.528130257	7.201419573	120.8634553	4.322785755	15.58713684	9.993331584	0.012173932	14.96609538	6.723180437	0.142956952	15.47162915	28.33789106	10.94958908	17.25850875	21.13515233	18.36522981
3'-O-methylbatatasin_III	0.028002296	0.025895407	0.088405231	0.043967239	0.07041964	0.027582901	0.137771481	0.138721427	0.15022829	0.181017357	0.021786906	0.019908054	0.014640083	0.381165667	0.202070476	0.037816165	0.035860243	0.142267319
3-O-Neohesperidoside Kaempferol	0.033490563	0.037696259	0.035295479	0.174952443	0.642177938	0.247034321	0.453056994	0.387687567	0.04542491	0.687089465	1.192113007	0.043118062	0.613017667	0.338886607	0.714230845	0.55525638	0.363103745	0.222211456
3-O-Neohesperidoside Quercetin	1.668839479	1.335360587	0.80160011	3.041081692	3.276614887	1.45811915	22.93673353	61.34880754	1.477493425	16.08120149	16.38113837	0.810564103	8.766844556	5.825135945	6.520507445	6.97938185	4.582168152	8.764221206
4-(3-hydroxyprop-1-enyl)-2,6-dimethoxy-phenol	0.439572512	0.544526352	1.330610526	0.206605089	0.906301951	0.203960312	0.836146784	0.120667758	0.090557291	0.199993286	0.168070407	0.319335556	1.208313194	1.940450453	1.78611171	0.976841271	1.845199464	1.278994827
4-(4-methoxyphenyl)butan-2-one	0.39777135	0.332692887	0.395856908	0.024118331	0.02368669	0.012093021	0.036404938	0.057085909	0.12027005	0.081633236	0.077783522	0.489991804	0.065975087	0.061232216	0.05704152	0.042926018	0.012777368	0.062243293
4,7,8-trimethoxy-3,5-dimethyl-chromen-2-one	6.389619026	3.590154613	3.779242664	2.273476665	0.353572033	0.705683051	1.154591645	33.78420847	0.348726057	9.941551629	14.2321815	11.03684134	0.600291348	0.658460953	0.404986055	0.289657399	0.198568659	0.349081476
4-[5-(4-hydroxy-3-methoxyphenyl)-3,4-dimethyloxolan-2-yl]-2-methoxyphenol	20.49242246	19.68315597	18.49306213	8.659617723	8.319000983	12.05276155	9.414184638	29.72788167	5.970831253	27.59673942	20.85548802	21.97943967	14.3273007	15.20645539	13.10987736	11.93002915	7.616148471	14.68539748
4-Aminobutyric acid (GABA)	6.924390337	6.879520606	10.16233299	3.544038537	4.502043004	4.613167531	5.140984736	0.269854812	0.486079789	1.071971356	0.780685558	0.379238006	3.448498538	4.089604842	4.850003773	4.308610981	5.549457148	4.790421006
4-Aminosalicylic acid	0.39777135	0.332692887	0.395856908	0.024118331	0.02368669	0.012093021	0.036404938	0.057085909	0.12027005	0.081633236	0.077783522	0.489991804	0.065975087	0.061232216	0.05704152	0.042926018	0.012777368	0.062243293
4-Hydroxybenzoic acid	0.182500277	0.321231878	0.070220584	0.392918792	0.582071869	0.659605655	0.591973177	1.211635571	0.087376018	0.757774483	2.341336462	0.108224134	1.524010521	1.427951228	1.48483304	0.678097639	0.613607466	1.617930575
4-Hydroxycinnamic acid	0.093046765	0.090733838	0.134432242	0.007494477	0.057346182	0.035015995	0.086341275	0.071243043	2.939907782	0.056505605	0.056431924	0.093261379	0.090317446	0.128201266	0.131743247	0.043641417	0.061210134	0.034071657
4-Hydroxycoumarin	4.538253062	3.444713106	4.119247009	1.952297896	2.145434247	1.648182184	5.292503498	17.45786388	3.858411468	5.568233109	2.359603033	3.415677364	5.126673696	3.984269137	4.242874146	9.600566315	4.078983644	5.936684236
4'-Methoxyflavone	0.010798519	0.008631675	0.010033819	0.04918945	0.043843681	0.029388153	0.017450093	0.382256555	4.093986026	0.045112039	0.015873772	0.01690647	0.009422341	0.017897759	0.014070954	0.016673655	0.015194653	0.017686476
4'-O-Methylsigmoidin	29.54911562	21.67080421	30.17759269	94.3727109	153.4231961	80.48324003	460.7272699	92.60918305	1.426785233	154.7551916	92.22134259	2.586585561	372.2949	307.1784577	437.0674537	413.4884978	308.4425832	359.1492975
5'-(furan-3-yl)-4a-hydroxy-4,7-dimethylspiro[5,6,7,8a-tetrahydro-1H-naphthalene-8,3'-oxolane]-2,2'-dione	1.174993871	0.683508425	1.28268077	3.852815391	4.100141003	5.48520074	4.587020033	10.28251323	24.34289032	5.067863838	3.019408199	1.076388547	2.154560591	2.304763781	2.508734592	3.535888201	1.987248738	2.034185998
5,3'-Dihydroxy-6,7,4'-trimethoxyflavanone	0.071327281	0.084364702	0.092327049	0.631575795	1.132032039	0.311298505	0.664261567	4.592967686	27.71711094	0.633091124	0.512890909	0.094931815	0.904503612	0.6563033	0.694546824	1.085625636	0.336194048	0.440246647
5,7-Dihydroxy-2-(4-hydroxy-3-methoxyphenyl)-6-(3-methylbut-2-enyl)-2,3-dihydrochromen-4-one	0.022479828	0.021056241	0.019983107	0.008480649	0.008832543	0.015075592	0.067112582	0.101700579	0.353695251	0.142388561	0.013592734	0.031713534	0.469183097	0.580013763	0.493629432	0.155528405	0.308404702	0.490049458
5,7-Dihydroxychromone	3.586292763	2.244425454	2.802254974	1.534324265	0.518283407	0.15712132	0.882070059	0.802056875	0.147826154	0.614035524	0.924297434	0.693996237	3.008354601	0.411204116	1.458836313	1.859794174	0.237042738	0.290208126
5,7-Dihydroxycoumarin	1.078333499	0.402626611	0.547440565	0.271375428	0.307413378	0.267590744	1.833936786	3.372694845	0.034547223	4.464064273	3.170768525	0.796911632	3.380422162	3.049311637	1.916974367	17.81696857	3.531724451	2.339259289
5-Demethylnobiletin	0.711739528	0.447819707	0.523079093	0.410023896	0.394230403	0.348594129	0.977435121	2.776161009	0.672031617	2.937271376	0.776695679	0.370232797	0.629057563	0.644276743	0.658078559	0.916367248	0.567031333	0.628414324
5-Hydroxy-3,7,4'-trimethoxyflavone	11.17132806	8.378370815	12.50800015	3.721804485	4.985653241	4.566198922	15.12293373	1.958222893	0.040233096	3.091833768	2.544859168	0.150912696	10.20148149	8.850209826	14.78254322	15.72352944	16.00978074	10.96312095
5-hydroxy-9-(4-hydroxy-3,5-dimethoxyphenyl)-5a,6,8a,9-tetrahydro-5H-[2]benzofuro[5,6-f][1,3]benzodioxol-8-one [IIN-based on	3.586292763	2.244425454	2.802254974	1.534324265	0.518283407	0.15712132	0.882070059	0.802056875	0.147826154	0.614035524	0.924297434	0.693996237	3.008354601	0.411204116	1.458836313	1.859794174	0.237042738	0.290208126
5-Isopropyl-2-methylphenol_acetate	20.46053658	13.98385779	22.8059325	19.27450313	24.21706225	17.49029586	48.94765919	39.44548154	14.45100306	22.1825258	17.67217235	19.01133616	45.32890932	35.48294577	46.01118498	62.22902038	32.42442894	37.47827062
5'-Methylthioadenosine	3.534427302	0.520518608	8.298230782	1.423108211	1.857727216	0.885503884	3.199779664	2.792020173	2.835321121	1.383758384	1.360329073	0.688723191	2.645695276	2.497050464	1.33580558	2.201187455	3.465334166	1.53915197
5-p-Coumaroylquinic_acids	0.576652571	0.539663517	0.802156676	0.431094393	0.079900295	0.203696216	0.25598785	0.183279634	0.337267015	0.191920254	0.115676646	0.136796632	0.55839774	0.582823874	0.079915821	0.097634821	0.092495048	0.08360146
6-[(2R)-2,3-dihydroxy-3-methyl-butyl]-7-hydroxy-chromen-2-one	0.828571261	0.936074638	0.684782967	0.582298206	1.028019443	0.859939631	3.012444023	7.276277863	0.371553037	4.8248025	4.445448844	1.12361882	4.948813011	4.676148706	3.048605203	4.907318984	1.65976271	5.416323663
7,12-Dihydroxy-3,11,15,23-tetraoxolanost-8-en-26-oic_acid	3.330531551	1.78815126	5.301325918	0.649130082	0.543385697	0.531541331	1.384816098	3.474245682	1.399549734	1.483028813	0.863140964	0.732185249	1.04941531	0.881062735	0.926146986	1.321433196	0.727268117	1.04190223
7-[(2,6-dihydroxy-2,5,5,8a-tetramethyl-3,4,4a,6,7,8-hexahydro-1H-naphthalen-1-yl)methoxy]chromen-2-one	6.898040136	3.592100051	3.781250937	2.739041449	2.84082395	2.427809604	4.581091961	35.83578465	2.268650475	5.058735002	2.696608815	3.450489409	4.751164596	5.034400499	5.270746256	7.430342003	4.979798144	6.158746827
7-hydroxy-3-(4-hydroxyphenyl)-5-methoxy-chromen-4-one	0.466473389	0.810615304	1.439810681	2.368357093	2.665435927	1.645345617	5.205863659	2.9781441	0.744730251	1.303027205	1.438324827	0.47557699	3.072382827	3.73844302	3.24323195	4.15004566	3.406912878	2.444321645
8,10-Octadecadiynoic_acid	6.125866748	7.95956989	4.629466099	1.125545979	1.239673154	0.546567299	5.464816703	2.578178896	0.086868332	2.745514204	3.604854043	8.197881652	5.852917561	6.109320176	6.346514313	8.541936816	7.316116248	5.459649033
8-hydroxy-6,7-dimethoxychromen-2-one	0.502315498	1.181054288	2.66549726	37.88688848	28.74431149	31.02237227	90.31476291	59.50736369	0.538755899	56.27307766	24.82954927	1.009265411	36.94242985	39.00805463	24.11138316	62.42348705	47.0771455	44.98461921
9(10)-Epoxy-12Z-octadecenoic acid	1.002089581	0.950326259	0.827898408	0.015746286	0.013077821	0.014170035	0.015984492	0.131342814	0.064571921	0.023633767	0.031938249	0.482266858	0.042899034	0.018702826	0.014431644	0.017503107	0.012567498	0.035994554
9Z,11E,13E-Octadecatrienoic acid	11.17132806	8.378370815	12.50800015	3.721804485	4.985653241	4.566198922	15.12293373	1.958222893	0.040233096	3.091833768	2.544859168	0.150912696	10.20148149	8.850209826	14.78254322	15.72352944	16.00978074	10.96312095
Acetovanillone	0.071327281	0.084364702	0.092327049	0.631575795	1.132032039	0.311298505	0.664261567	4.592967686	27.71711094	0.633091124	0.512890909	0.094931815	0.904503612	0.6563033	0.694546824	1.085625636	0.336194048	0.440246647
Adenosine monophosphate (AMP)	3.072333816	4.707635377	7.952529627	8.426246613	14.65167806	11.87412824	36.62001707	23.97425233	0.525763896	13.95684824	10.82000921	2.326852257	2.212007864	18.62254041	18.11054172	63.87074222	24.15695277	35.2844804
Aflatoxin B2	0.089260077	0.175314031	0.003374173	0.264755661	0.073379488	0.134780866	0.017394059	0.474262654	0.007615718	0.443290584	0.652403738	0.640682806	0.016720458	0.015847327	0.010224398	0.091105175	0.005485339	0.022255066
Alanine	11.79813747	6.485158355	7.28654492	0.618049028	0.644416215	0.222502551	2.271708845	4.03421783	2.094429525	0.699469794	2.142790615	7.830432673	2.281062261	1.999506569	2.269446988	2.501910977	0.784021958	2.398296063
Allantoin	0.711739528	0.447819707	0.523079093	0.410023896	0.394230403	0.348594129	0.977435121	2.776161009	0.672031617	2.937271376	0.776695679	0.370232797	0.629057563	0.644276743	0.658078559	0.916367248	0.567031333	0.628414324
Allose	0.995412822	0.739870538	1.518437645	1.033908855	0.892180413	0.427949555	0.956337195	0.323238449	0.254900209	0.102942384	0.220861058	0.306731624	0.44522837	0.609447713	0.495971532	1.006799134	0.805386724	0.653228274
Alpha-Ergocryptine	0.008200888	0.006924689	0.006194198	0.002515257	0.003698362	0.003551766	0.006304277	0.01277351	0.026267906	0.014007823	0.007416343	0.003090958	0.004328463	0.002890372	0.009249903	0.007653853	0.006074815	0.007269987
alpha-Ketoglutaric acid (alpha-KG)	0.228770666	0.078423744	0.076483217	0.06080894	0.483670509	0.735045191	7.932734033	14.12665746	0.56621257	53.47173485	13.24492656	0.397145529	10.86543346	9.96748606	9.087939942	4.189680568	3.139165335	20.85217764
alpha-Linolenic acid	0.316975208	0.742457129	0.173832531	0.965285014	0.444485948	0.833720043	0.298891616	5.773678739	0.136171543	5.080224248	5.252116522	2.465159733	0.040875826	0.063029624	0.040659043	0.036822444	0.03670465	0.045198225
Amarogentin	1.604369598	0.398064809	0.845850936	12.22771135	12.96357695	7.833761124	8.389281642	26.73933055	0.521197865	4.46655886	7.319925454	1.294484439	9.337107391	5.437613569	3.62614645	15.84467494	6.150714372	9.625077085
ANISOCOUMARIN H	0.416221379	0.25159249	0.33610207	0.455658454	0.604939435	0.494805774	1.241755093	2.407330984	14.26078719	1.359191123	0.835547537	0.442398398	0.743031849	0.590242439	0.921625256	0.78855087	0.932839505	0.970933419
Apigenin-7-O-glucoside	0.576652571	0.539663517	0.802156676	0.431094393	0.079900295	0.203696216	0.25598785	0.183279634	0.337267015	0.191920254	0.115676646	0.136796632	0.55839774	0.582823874	0.079915821	0.097634821	0.092495048	0.08360146
Arabitol	6.125866748	7.95956989	4.629466099	1.125545979	1.239673154	0.546567299	5.464816703	2.578178896	0.086868332	2.745514204	3.604854043	8.197881652	5.852917561	6.109320176	6.346514313	8.541936816	7.316116248	5.459649033
Artemetin	0.706941778	0.492647828	0.513243216	0.267290544	1.266765897	0.363361335	2.91686272	4.010641203	2.742999666	1.032883447	1.877245281	0.493346907	0.569972115	0.346360641	0.576043238	0.779307242	0.64401369	0.516556101
ARTEMISIN	19.09989079	9.894314119	7.949005989	1.383181162	4.045618689	1.763809056	10.63530014	9.165243368	0.663063796	8.879564095	2.672671011	9.772215154	12.40944599	11.3246748	15.83964772	16.23306782	21.16962654	17.07088267
Artoindonesianin_S	0.466473389	0.810615304	1.439810681	2.368357093	2.665435927	1.645345617	5.205863659	2.9781441	0.744730251	1.303027205	1.438324827	0.47557699	3.072382827	3.73844302	3.24323195	4.15004566	3.406912878	2.444321645
Aurentiacin	0.995412822	0.739870538	1.518437645	1.033908855	0.892180413	0.427949555	0.956337195	0.323238449	0.254900209	0.102942384	0.220861058	0.306731624	0.44522837	0.609447713	0.495971532	1.006799134	0.805386724	0.653228274
Auxin_b	0.081133236	0.019870927	0.069823184	0.062717413	0.105452143	0.070668852	0.085629295	0.049695129	0.048051718	0.075983186	0.040673042	0.053854524	0.12047158	0.098418671	0.162518349	0.125451169	0.103929684	0.068082699
Benzoic acid + 1O, O-Hex	0.693840085	0.593805588	0.693413256	0.053145352	0.053945015	0.038946569	0.07516351	0.032229843	0.208200463	0.156480046	0.14838495	0.795985056	0.136190445	0.129301261	0.119130701	0.091577005	0.040313142	0.130972583
Benzoic acid + 2O, O-Hex	0.627649026	0.907572784	0.456564925	0.280050803	0.211726977	0.539252739	1.16789463	1.383981619	0.00261084	2.084357367	1.286647051	0.342450486	1.146273526	2.59866135	3.516305699	2.533005309	1.647970987	1.845001081
Benzoylgomisin O	0.228770666	0.078423744	0.076483217	0.06080894	0.483670509	0.735045191	7.932734033	14.12665746	0.56621257	53.47173485	13.24492656	0.397145529	10.86543346	9.96748606	9.087939942	4.189680568	3.139165335	20.85217764
Berbamine	0.045171972	0.341936911	0.368469424	0.390817907	0.388815218	0.232702821	0.420319556	0.303859489	0.110271701	0.44942585	0.3324692	0.294169617	0.751185494	0.863642548	0.567334921	1.125185415	1.057393672	0.594628257
Bergenin	2.267972675	1.451639753	1.518760888	1.593931498	5.220814848	5.594576046	8.899035314	20.54603884	14.09485965	4.829248375	2.341499333	1.800870284	3.739222289	8.078810891	4.060764712	10.75803691	4.429048487	9.279444353
beta-D-Glucopyranoside, 2-phenylethyl 6-O-beta-D-xylopyranosyl-	0.706941778	0.492647828	0.513243216	0.267290544	1.266765897	0.363361335	2.91686272	4.010641203	2.742999666	1.032883447	1.877245281	0.493346907	0.569972115	0.346360641	0.576043238	0.779307242	0.64401369	0.516556101
BETA-Febrifugine	15.65142093	15.53800997	10.88832741	0.238196729	0.379394231	0.265564601	2.128581962	14.89978159	0.637336296	2.332205093	1.684065313	19.4008093	1.368272637	0.821649299	1.818943088	1.848938933	0.845948482	2.866023449
Betaine	0.093046765	0.090733838	0.134432242	0.007494477	0.057346182	0.035015995	0.086341275	0.071243043	2.939907782	0.056505605	0.056431924	0.093261379	0.090317446	0.128201266	0.131743247	0.043641417	0.061210134	0.034071657
Bis(4-hydroxyphenyl)methane	0.101241994	0.129637237	0.284005935	6.283895996	6.372175084	3.062459792	9.828288117	17.47658911	0.129372576	25.92945706	4.956542903	0.203751908	6.432928679	24.18388318	5.801299665	31.80119814	13.35971214	22.18874247
Britanin	0.101241994	0.129637237	0.284005935	6.283895996	6.372175084	3.062459792	9.828288117	17.47658911	0.129372576	25.92945706	4.956542903	0.203751908	6.432928679	24.18388318	5.801299665	31.80119814	13.35971214	22.18874247
Bruceine D	33.13630911	6.127293526	9.826174458	7.223716103	5.929273999	5.126228875	0.566683269	1.115699919	1.076327269	9.763552678	3.830929217	2.832782493	16.00208291	18.44061962	12.1427581	8.310660739	13.1905993	56.92717127
bungeiside C	0.667856886	0.209768065	0.147102658	0.010270611	0.006545757	0.031867665	0.193577985	5.256885026	0.018147505	0.408894346	0.094910825	0.146613752	0.079006421	0.056178234	0.093047671	0.104668101	0.093642323	0.111178005
Byakangelicin	5.099175715	3.270647585	3.614328592	0.20982394	0.642167485	0.442437509	0.678974561	1.895257944	2.402361788	0.375192737	0.327512164	2.640884213	0.557080018	1.105690131	0.758543425	0.934627298	0.68941338	0.734203849
C18:4n-3,5,7,9	1.604369598	0.398064809	0.845850936	12.22771135	12.96357695	7.833761124	8.389281642	26.73933055	0.521197865	4.46655886	7.319925454	1.294484439	9.337107391	5.437613569	3.62614645	15.84467494	6.150714372	9.625077085
Caffeic acid	1.668839479	1.335360587	0.80160011	3.041081692	3.276614887	1.45811915	22.93673353	61.34880754	1.477493425	16.08120149	16.38113837	0.810564103	8.766844556	5.825135945	6.520507445	6.97938185	4.582168152	8.764221206
Calealactone B	0.049627816	0.032568022	0.042782358	0.000678333	0.002675073	0.003011895	0.001719642	0.027630439	0.001536972	0.029176762	0.017069285	0.01932623	0.003634273	0.004138503	0.002526082	0.003154283	0.002301316	0.005617921
calycosin-7-O-beta-D-glucoside	6.125866748	7.95956989	4.629466099	1.125545979	1.239673154	0.546567299	5.464816703	2.578178896	0.086868332	2.745514204	3.604854043	8.197881652	5.852917561	6.109320176	6.346514313	8.541936816	7.316116248	5.459649033
Caproic acid	7.248924095	4.213157379	7.49019358	2.835515863	1.08103734	0.299714361	4.41852881	0.822027238	0.361484159	0.079680757	0.305838615	0.593424648	1.784078162	2.900410956	3.428662623	6.721202692	4.800368982	1.898151695
CARMINIC_ACID	0.471817879	0.413008468	0.585016822	1.067780084	1.632037876	0.724088967	6.709657599	3.374238306	3.402815799	0.823662684	0.609339301	1.155770655	1.303985532	2.145064628	1.484081864	2.504861103	2.591222106	0.565530636
Cedrin	0.133622971	0.079300798	0.184454103	0.011347068	0.012183133	0.007640853	0.069660774	0.057507431	0.034024578	0.587911697	0.036152817	0.046622129	0.016624297	0.017769421	0.011703763	0.102700334	0.011725573	0.094432756
Cellobiose	0.058373277	0.021635243	0.096567098	0.275332503	0.304235653	0.159922431	1.30719972	1.06531312	0.534268519	0.106168635	0.123224343	0.074755719	0.185306289	0.270190349	0.28563891	0.440598259	0.19309649	0.09048678
Choline	0.339010109	0.492430633	0.265668964	1.077463455	1.838495664	0.81306729	3.822581835	25.41574883	0.720389368	9.504625363	5.768688234	0.217125317	3.562853919	5.039381849	8.618320239	4.737770209	5.590766959	4.551227211
Citraconic acid	0.029738793	0.008799137	0.018010822	0.041583095	0.070276172	0.012268333	0.039260254	0.062460336	0.093280394	0.019242168	0.019408266	0.028855665	0.014770678	0.032833259	0.013453771	0.014440157	0.024334153	0.009632893
Clusin	1.246931769	0.865143704	0.581494169	0.548172054	0.653559418	0.451517355	1.226592668	14.7354401	0.805155325	2.30229379	1.513282346	0.758105226	1.687561129	1.405657425	1.215461467	1.77996641	0.942726414	1.41755999
Coriandrone_B	0.139426549	0.106796575	0.157890942	0.025763748	0.092500015	0.022435311	0.053104764	0.033482451	0.020296489	0.126778286	0.054146869	0.195273421	0.127928707	0.062187704	0.06486677	0.019657566	0.046333833	0.037295032
Corymbosin	0.110581252	0.142412643	0.123017484	0.048539988	0.026769531	0.034224234	0.038744128	0.028954486	0.001237449	0.083911089	0.093381837	0.123161539	0.078501299	0.04566948	0.06705883	0.081101779	0.098953474	0.075144676
Coumarin	0.260501995	0.109942733	0.174345025	0.259209894	0.981652611	0.13606861	0.486352148	0.536529327	0.257851476	0.487083839	0.355700346	0.273393285	0.338124278	0.917370453	0.975872644	0.825413455	1.857524713	1.744725741
Crotonoside	0.098113884	0.175593041	0.16135825	1.032469044	0.870607623	1.383480167	4.044907586	3.518238802	0.018012795	6.387036359	3.60744377	0.077280597	5.374790487	4.868016747	4.632911025	3.598603223	2.400217279	3.741213428
Cycloolivil	2.490769294	1.851074416	1.868420103	0.430047877	0.714428285	0.292456519	1.565293655	54.6164845	1.052459385	11.79065818	3.185802668	1.450898984	2.630239853	3.5936215	5.007397704	11.7848277	3.4034932	3.626161388
D-(+)-Cellobiose	0.800987287	0.730415795	0.867427572	0.688707634	0.673799763	0.690758867	0.769205394	0.162321713	0.821707183	0.81358442	0.712560721	0.838707697	0.756301888	0.854226154	0.776263693	0.8380214	0.785725459	0.763890667
D-(+)-Melibiose	0.031873123	0.029454855	0.036124804	0.093934708	0.084812551	0.095947923	0.299663937	0.456471508	0.057566936	0.400829786	0.151919191	0.037881874	0.340299935	0.184734915	0.311148796	0.346431169	0.391286498	0.321124306
Daphnetin	2.395733681	1.337164641	1.61866241	0.686928271	0.171520588	0.282267385	0.402844611	19.20206642	2.579579692	4.804615602	7.591179862	4.386699791	0.280247451	0.294105237	0.164629653	0.141808888	0.096963899	0.176453028
Daphnin	0.55712602	0.288834228	0.640193204	0.147759976	0.217064129	0.182361604	0.262861257	1.072066518	0.140231662	1.356233651	0.475301782	0.188137092	0.359871793	0.413975149	0.318540967	0.49749089	0.225021286	0.40942407
Dattelic acid	1.267265379	1.304084206	2.241390287	2.739736633	2.915208379	1.777457493	3.223058693	6.889847438	6.260471578	2.415580228	1.168023601	1.241149869	1.989143199	2.502231245	3.157900033	3.383716393	1.803874119	2.619127947
Dehydrodiisoeugenol	0.200213429	0.039138282	0.247409541	1.575629491	2.594595661	0.410700966	3.845464464	6.676122646	3.372014568	1.497107656	0.974423825	0.636621984	1.035679398	1.010573155	0.593880553	1.911376614	0.697110853	0.262319586
Demethoxycurcumin	1.575217071	0.865588245	1.794000507	1.19355683	1.617313404	0.77155244	1.598099611	1.383581825	0.415184562	1.479176192	1.004972052	1.179715582	1.004023773	2.779493848	0.867053952	4.208165507	3.363467203	2.054033066
Demethylwedelolactone	0.078883156	0.027745995	0.031019983	0.09982435	0.217853487	0.060143277	0.097231001	0.213028953	0.070621305	0.690788611	0.046166868	0.055099953	0.337859599	0.324849214	0.489428783	1.009584244	0.151523004	0.098992338
Deoxynivalenol	0.08507762	0.08059722	0.054747437	0.027566238	0.050731889	0.046833773	0.168818575	0.113377569	0.10629209	0.098356264	0.053305383	0.08238421	0.299504934	0.261466172	0.198966697	0.215549733	0.73066297	0.175478721
Desaminotyrosine	0.291348179	0.502011297	0.604402416	0.33166886	1.52333147	0.167117776	1.869598843	1.496549376	1.533662909	0.595242553	1.069220962	0.588308803	0.467136077	0.406258221	0.690169994	0.659800718	0.635564491	0.219293207
D-Glutamine	0.005372336	0.010090827	0.002382808	0.026339067	0.09155289	0.117738233	0.674332075	0.423461163	0.01012109	3.345371706	1.461477326	0.004501435	0.900130421	0.975012983	1.017516877	0.240157559	0.606181951	1.943219905
Dihydrocoumaroyl Hexoside	2.620022122	2.259382707	2.567110831	8.925251385	22.24163354	4.78513378	31.19586603	30.83165853	13.53746679	19.70912545	19.70574401	3.219361608	3.405117059	5.858379804	4.797202269	8.030460809	5.221699217	4.449853745
Dihydropanaxacol	0.963201884	1.256737419	0.680038263	0.241240556	0.273694227	0.152305386	0.791653585	0.746523485	0.598004678	0.612108974	0.248750112	0.799442598	0.509028135	0.456717284	0.533089075	0.787287941	0.827029776	0.622635882
Dimethylglycine	0.14838431	0.148642156	0.142749469	0.037815021	0.08987539	0.04941269	0.059694798	0.126130335	0.061785246	0.197054567	0.289874729	0.228152579	0.208225363	0.22683658	0.193608126	0.131809033	0.146033905	0.154700588
Diosbulbinoside_D	0.056746533	0.044156176	0.103866191	0.022133033	0.026474187	0.023583746	0.02917649	0.578302303	0.01958793	0.090368807	0.036115797	0.04848204	0.056616305	0.078102096	0.068442151	0.056731142	0.049305504	0.131217606
DL-Glutamine	2.459864857	1.830370559	1.081162176	1.256973675	1.31516605	1.853031793	4.68314383	8.78025587	0.662875598	13.43844604	6.964271078	0.578118158	6.176358127	7.990644059	6.226594344	6.875795908	2.093230054	5.610218729
DL-METHIONINE	0.686543784	0.38543587	0.717378482	0.107503101	0.328855668	0.339213338	0.646367665	0.574149653	0.70237281	0.419848637	0.335264677	0.365190461	0.643244578	0.422200535	0.399081927	0.488001792	0.374722166	0.144876787
DL-Tryptophan	0.005739964	0.239607466	0.03803392	0.454876239	0.659029776	0.519698707	0.33680458	0.001956242	0.194440962	0.498649179	0.484083275	0.056234694	0.045016956	1.430874678	0.046206726	0.090225068	0.108156964	0.02012511
D-Methionine	0.113729319	0.081782558	0.087641346	0.169751634	0.1923761	0.141837964	0.384975108	0.736749031	0.496661791	0.297467745	0.140599017	0.103678157	0.225753868	0.192965693	0.168551776	0.361566328	0.303082695	0.207708433
D-Pantothenic Acid	7.812233805	0.595785205	3.78455822	3.221218491	4.054413901	2.196090548	6.322398946	5.650879112	0.061080596	10.19545065	1.266204261	1.622872266	15.43214575	14.10155726	15.17017408	34.86300214	12.42600029	9.122359333
D-Proline	1.111024121	0.735893803	0.601364491	3.254747736	2.993680984	3.185689477	2.105551163	1.985272838	0.565729572	1.55924353	0.772409333	1.335929995	0.805353936	1.951731155	1.502765883	2.4015934	1.31872855	0.935917798
echinacoside	0.228670054	0.423603567	0.28619102	0.202330209	0.144942559	0.202864238	0.104639505	0.008637493	0.042824562	0.021288043	0.026921908	0.199885122	0.051810831	0.074889227	0.075717738	0.085346663	0.06456665	0.108769524
Equol	0.165790235	0.043288589	0.140321466	0.008722657	0.016867805	0.00400247	0.021229078	0.019481569	0.027105696	0.010063966	0.009145253	0.173869736	0.03357401	0.024811655	0.001236352	0.002064068	0.005546619	0.002804254
Eriosematin	5.683072008	5.803831405	3.782081996	0.75028923	0.616987935	0.536098796	2.37880804	1.12492879	1.433109531	0.507593513	0.378234728	5.136646188	1.780035559	2.367114107	2.388636517	1.867983886	0.780842836	0.264392168
ESCULETIN	1.083414833	0.183192862	0.071944885	0.679438439	0.570897024	0.736437757	2.135912529	0.580290378	1.065295199	0.620927733	0.464286746	6.260751709	0.589618655	0.030929917	0.052951838	0.089969605	0.066471599	0.046875907
Esculin	0.259533688	0.277224672	1.084125371	4.41401609	3.228776334	5.160741048	19.12734791	9.478387496	0.282606972	1.386875921	2.021503151	0.276774445	2.907517985	3.571460073	3.186544274	17.19604544	5.227946437	2.826176951
ethyl 2,2-dimethyl-3-(2-methylprop-1-enyl)cyclopropanecarboxylate	0.008300071	0.033101976	0.035541013	1.768334815	3.508397046	2.254631563	3.692941441	4.355482189	0.019203511	5.030849363	3.878262594	0.017337486	5.642406543	4.136269752	4.491617673	4.609725336	4.367907264	4.234594967
Ethyl ferulate	0.552299623	0.335024643	0.143567281	0.089390735	0.422452716	0.050415882	0.437367253	4.636056848	3.732140745	5.530114618	0.538440037	0.829932391	2.640547588	2.649370023	1.714258252	9.729535337	0.878963367	2.052152838
Ethyl trans-caffeate	0.132634939	0.435081633	0.210794415	1.713192856	4.10478921	1.725649409	9.094543649	6.855291731	0.115706844	3.686452824	6.631146218	0.091175514	7.625767806	4.644879948	7.425852018	24.21350564	11.40178869	7.972298893
Ethyl_3-hydroxybutyrate	0.639166864	0.589300747	0.530355804	2.239056113	9.3972539	1.95187103	9.131668564	9.052680406	4.65474054	4.75855422	7.085855751	0.813292697	2.370930506	1.362773999	3.574903029	3.507012261	1.152589736	3.408721024
Ethyl_hydrogen_fumarate	0.127973706	0.163226653	0.165706987	1.654670472	2.273135413	3.146833339	13.82843214	10.8170304	0.247878706	10.95985497	5.854966771	0.097437279	10.99557675	16.06992101	9.357684628	11.94531051	4.478447026	9.080379851
Ethyl_isopropyl_ketone	9.86348E-06	0.006992146	0.005456929	0.670203424	1.994321791	0.912566453	1.560477147	1.836803388	9.73163E-06	3.124586896	2.656082684	9.74847E-06	3.969241907	2.583096075	3.038675362	2.174715343	2.150467361	1.878547358
Eudesmin	0.529893297	0.035021421	0.267949244	0.224333074	0.261035282	0.154113819	0.434744705	0.391860126	0.045680846	0.681537467	0.088718123	0.108288758	1.037014012	0.927426807	1.034441263	2.323795585	0.836169759	0.600343799
Farrerol	1.643946675	1.159217752	1.194172566	1.392714281	1.410641625	1.140081018	1.875571579	0.961130986	1.014705948	2.223578184	1.155965612	1.288630114	1.805760316	2.124298055	2.508986446	3.708072787	2.171574725	2.471694601
Feretoside	0.037352335	0.018514687	0.033698048	0.002803489	0.023624422	0.010159805	0.037158299	0.088484309	0.241138705	0.025018209	0.012981613	0.009581944	0.040864518	0.04025199	0.04109607	0.056581828	0.018954912	0.016356405
Forskolin	0.021772259	0.003166042	0.016102024	0.029152924	0.025139052	0.011436962	0.103239091	0.136975835	0.091513985	0.064654088	0.052193006	0.031252007	0.090606662	0.082240279	0.138474373	0.119304466	0.0935689	0.045696493
Forsythoside E	0.031148896	0.006692168	0.030732756	0.096104594	0.147863952	0.021704827	0.413504443	0.204857039	0.363831142	0.029502043	0.019442962	0.154568128	0.093032035	0.083658591	0.225531676	0.405379213	0.275064436	0.049461039
Fructose	0.00744657	0.00572349	0.005878917	0.004328418	0.005017243	0.00550654	0.004186236	0.002769873	0.002513311	0.004310437	0.003655739	0.005790533	0.003385295	0.00342223	0.002978243	0.002975184	0.003651487	0.004115782
Galactose	0.088652734	0.040875153	0.114618675	0.35061376	0.407268086	0.199653254	0.352848119	0.152736383	0.230324232	0.172795015	0.210518222	0.173264314	0.080027547	0.206283482	0.224230816	0.189114442	0.238577845	0.115816871
gamma-Linolenic acid	0.342000964	0.328603605	0.38364838	0.350970891	0.406825244	0.213586126	0.456865172	0.412018661	0.117700769	0.379778942	0.289014547	0.322523027	0.686309786	0.689002578	0.497088593	1.009547011	1.044392499	0.537499339
Garcinone D	9.135986435	2.922777402	15.51951286	13.03374906	18.18670681	8.289851156	18.11884727	3.522897471	0.553652659	7.604559265	5.527319328	4.90327365	13.72715049	24.93202966	18.06258358	30.75668446	20.70171474	21.48015974
geniposide	0.082212899	0.042309069	0.172279042	0.124509036	0.199596447	0.114308757	0.106755488	0.02109375	0.000755634	0.064801413	0.073466374	0.07445419	0.081664911	0.128678949	0.149420635	0.157478739	0.152180506	0.15393575
geniposidic acid	0.246337753	0.14126216	0.201663815	0.005494997	0.002794815	0.007441953	0.008099701	0.016283205	0.026832197	0.017420617	0.018970817	0.158991247	0.018233629	0.016334707	0.009866986	0.007066513	0.009952466	0.017985628
Gentianose	0.216747237	0.086235144	0.267714245	0.35263705	0.515269639	0.779515091	3.468945045	1.503116148	0.017906287	2.996758555	2.526048854	0.170957066	2.194231939	2.202026745	2.853921273	6.222938623	2.745890204	1.618173459
Gentiopicroside	0.070578831	0.069278973	0.068306207	0.045803357	0.046761627	0.054976651	0.062729743	0.053035781	0.087623873	0.046772854	0.061844846	0.073805957	0.081110872	0.05483065	0.047626184	0.055852004	0.052809237	0.047843393
Ginkgolide_A	0.359162953	0.493931537	0.344645199	1.800879914	5.779829064	1.941767905	11.53855846	2.519523176	0.116962105	6.271295367	2.558961739	0.167231353	8.538205843	10.43295342	8.786510891	13.25146623	6.821315465	9.891040199
Glucose	3.327337125	2.582290698	2.28814587	1.919740221	1.97833232	1.976198141	2.424807987	2.706496836	2.328211859	2.397489378	3.205128831	3.020769091	2.251590624	2.358645583	2.331337729	2.482163258	2.800662618	2.309909798
Glutamine	0.203495418	0.200989474	0.358592011	0.026834717	0.130420601	0.032322213	0.113187241	0.085855065	0.126772699	0.050797777	0.03794584	0.080920052	0.247377656	0.325619533	0.43190163	0.406319592	2.014536243	0.35412218
Glutaric acid	0.106203443	0.200878009	0.124120997	0.052971703	0.070394816	0.052001402	0.054604267	0.257674493	0.323405961	0.113228389	0.095327217	0.100465507	0.050014674	0.045318603	0.022848305	0.029286825	0.025946331	0.023187274
Glyasperin C	0.117445322	0.097925948	0.163042366	0.173390878	0.128783967	0.036665108	0.166868702	0.203528386	0.271086823	0.081934158	0.118963059	0.064267597	0.091355043	0.087861307	0.100824545	0.048436437	0.06143875	0.048164891
Glyasperin D	0.004603056	0.001163366	0.001560573	0.000247566	0.00043748	0.000508051	0.000144806	0.01068601	0.4018727	0.000712368	0.001011993	0.000675495	9.4236E-06	0.000298812	0.010470018	9.61708E-06	9.20786E-06	9.11064E-06
Gnaphaliin	0.208296486	0.26851964	0.341346722	0.014016891	0.028819993	0.022837322	0.037362624	0.137589181	0.005254093	0.127160834	0.062284047	0.247402953	0.24088056	0.085914003	0.133615553	0.209991151	0.258174406	0.257664456
Guanosine	8.47574545	4.345820173	4.288578174	0.322718517	0.272122695	0.61651796	1.487560641	3.369221454	1.47416785	2.07485301	0.648795809	1.853869617	1.848346881	1.960865795	2.313050028	2.752197932	1.610487368	2.564916982
Hesperetin-7-O-neohesperidoside	0.002761131	0.045949635	0.002092036	0.018488463	0.011384768	0.001495872	0.002309318	0.000631291	0.002226946	0.008135775	0.023363686	0.009254666	0.020681984	0.028019068	0.030506971	0.070382286	0.063390797	0.022337058
Hexadecanedioic acid	0.237397311	0.137043433	0.37132248	0.01210628	0.044646486	0.0130059	0.040201487	0.104369463	0.042972506	0.03493481	0.023278207	0.050924536	0.073179116	0.223019855	0.143596158	0.06247957	0.041197177	0.163964309
Hinokiflavone	5.186605839	3.775981732	6.833230941	3.45197943	3.806687861	5.546568735	5.073167531	0.020554776	0.187643679	1.169173315	0.477642851	0.109920807	5.48262915	6.707427851	6.132567639	4.854533765	4.97933934	6.764091193
Hydroxyacetone	0.401057006	0.076390293	0.106281137	0.180572322	0.753857807	0.251127112	1.06383432	1.796344944	2.357583725	0.654619581	0.249178978	0.280899826	0.835008188	1.39640321	1.306610706	0.853521613	1.057587927	0.430028719
Isoamericanol_A	0.218427542	0.233082294	0.178147785	0.031550209	0.014685028	0.03566238	0.08248072	0.141178101	0.107526202	0.075220998	0.057753997	0.18727405	0.122270099	0.086839544	0.096112513	0.096652449	0.07177215	0.11169528
Isobutyrylshikonin	0.209813464	0.327248927	0.177827672	0.069665587	0.073069963	0.063259268	0.204298753	0.11391092	0.811532248	0.117474676	0.181406883	0.327365371	0.245220759	0.22778178	0.223983448	0.257041778	0.27173979	0.217508742
Isocaproic acid	0.460582845	0.538612257	0.361542835	0.001905364	0.006559327	0.003930269	0.013452224	0.011309175	0.000259408	0.021746284	0.003897702	0.62302899	0.00392088	0.019597656	0.003419916	0.006390104	0.00479135	0.008425364
Isoleucine	0.0197928	0.010472044	0.010393364	0.248911647	0.202633881	0.388363487	2.873367586	0.779625036	0.007332069	1.310118066	0.443213799	0.002605043	3.265694148	0.772964985	1.246143585	3.292949513	4.300509029	1.447668031
Isomaltose	0.000920894	0.001045293	0.004877137	0.007790184	0.00658136	0.001859814	0.013133267	0.031185338	0.015824116	0.003619582	0.002149915	0.001725464	0.002494074	0.00289498	0.011274959	0.010619352	0.00427693	0.000901738
Isopimpinellin	0.103272734	0.044905779	0.720824513	0.006281697	0.029410898	0.012037091	0.124826984	0.078754672	0.106813767	0.042836755	0.00820466	0.289362114	0.159474445	0.140050748	0.03223815	0.068666713	0.089489891	0.025606687
Isoquinoline	0.006329103	0.008722007	0.006588059	0.023567943	0.025648806	0.036766142	0.026169641	0.071942314	0.005582342	0.04297215	0.064722783	0.011550674	0.035557096	0.037421997	0.07218624	0.088311944	0.064215982	0.119642867
Isosafrole	0.029064173	0.011665241	0.002760968	8.15196E-06	0.001280703	0.002000692	0.001450543	0.003366197	0.015921955	0.006378841	0.000413319	0.015612047	0.100118218	0.102042762	0.093460058	0.022981995	0.022655176	0.14407206
Itaconic acid	1.209070623	1.1427358	1.242137746	0.964218884	1.000431782	0.955859947	1.057143557	0.001000765	1.159110392	1.177246635	1.010861197	1.212819069	1.033349188	1.184601028	1.122791497	1.179198405	1.132562596	1.077175358
Kaempferol 3-methyl ether	12.09109426	10.07157571	11.88396598	12.16174755	13.0395826	6.12184252	12.1333853	8.42980577	3.75522526	12.44982495	8.624289147	9.644526686	22.7796792	24.0470892	17.46827031	30.7709881	33.04580967	18.41683219
Koparin	0.309667492	0.235555777	0.390655596	0.793830941	0.905363522	0.542463794	4.649225988	1.159572577	0.009168578	2.817120406	1.292915948	0.295066406	3.231251122	4.640136181	2.465330501	6.762934143	4.479808701	2.020116304
Kuwanon C	0.0225674	0.021369654	0.013496414	0.008535122	0.009752746	0.013520807	0.005908808	0.057081911	0.198491155	0.020868883	0.01504763	0.006660159	0.006799602	0.006373574	0.003871931	0.000710141	0.003609012	0.005292359
L-3-Aminoisobutyric acid	0.725458535	0.953405999	0.780434102	0.042012114	0.09180828	0.11914979	0.337552331	1.050257823	0.090959349	0.198065616	0.108000139	2.288545117	0.46221615	0.32781845	0.329427691	0.52152445	0.370709979	0.308007476
Lapathinol	0.015217687	0.003125764	0.006154774	0.478602671	0.281214109	0.365686431	0.34835903	0.430648677	0.025845791	0.295339381	0.274850445	0.031606802	0.588686623	0.924858256	0.261131497	0.386377866	0.105475668	0.413559106
lespenefril	0.011356616	0.004081225	0.002601183	0.010090269	0.008964147	0.001133627	0.013481155	0.027454478	0.092902042	0.017723697	0.010296612	0.022490224	0.078614978	0.057360946	0.056356484	0.047938075	0.116296101	0.076965315
Leucine	0.669315094	0.411653113	0.217423696	5.451496375	5.742360559	11.54113834	20.04048376	121.2488321	0.207424991	80.68096806	55.81424492	0.159412341	43.38283107	35.1861949	24.39534672	17.16172231	7.304894514	28.09204303
Licarin A	0.081876095	0.38617579	0.172696324	0.224342752	0.152346413	0.367811723	0.825440369	0.76988932	0.028642656	0.398755814	0.238454486	0.080493952	0.949898895	1.86358705	1.892722279	1.212347706	0.657508731	0.71537859
Linderane	0.136734293	0.061006622	0.042737457	0.010511025	0.041350214	0.005303239	0.03904469	14.15635437	0.014718878	0.775681374	0.747723071	0.708761467	0.018933395	0.010146871	0.018982816	0.009810087	0.015301654	0.00970666
L-Methionine	0.035995392	0.021124996	0.014721347	0.002390873	0.004477401	0.005709528	0.028837049	0.263302163	0.016463969	0.27068048	0.07273412	0.054588519	0.12608346	0.119582734	0.145221973	0.081697571	0.074179435	0.258914336
Lotaustralin	0.983324693	0.660522411	0.633948495	0.813585353	2.764483348	0.538826832	3.262246143	3.024707672	0.532299377	4.334502475	2.544014845	0.753758243	3.161973762	6.042066447	7.391061245	4.137023331	3.680448008	7.804596824
LPC(16:0)	0.837380947	0.664984132	0.66786628	2.784046176	6.810021006	2.156578904	5.604238853	4.891194722	0.169799817	11.24532739	5.665669104	0.370079781	7.881185561	7.652506918	7.489113342	8.07684642	7.039511657	13.37921718
L-SORBOSE	0.032976877	0.017723573	0.026834102	0.01259406	0.009772296	0.012457832	0.110983227	0.069661768	0.062970048	0.049615759	0.059110196	0.055927514	0.023694409	0.039073848	0.018228173	0.01940876	0.034958811	0.125562926
L-Uridine	0.103794958	0.102949484	0.070795744	0.024425637	0.04345085	0.086707794	0.089595301	0.311754081	0.413945276	0.511494594	0.293120821	0.046870208	0.030962836	0.02281492	0.023731439	0.0691591	0.015255925	0.075106645
Magnesium Lithospermate B	0.109236033	0.029116916	0.051374394	0.081345551	0.051033479	0.204438596	0.058674962	0.087980659	0.000465323	0.266548038	0.299616432	0.02647731	0.318953493	0.331580659	0.299791157	0.311291401	0.159131571	0.326899237
Mangiferin	0.004479693	0.00182176	0.005898445	0.00081445	0.000596181	0.000138116	0.010848229	0.042586785	0.528779276	0.010231201	0.007409646	0.00644887	0.003132885	0.001907407	0.002877734	0.010093098	0.008050207	0.000714884
Manninotriose	0.624475606	0.399172375	0.759465189	0.489200823	0.66636933	0.381295398	0.781933818	0.744795912	0.209593084	0.623581762	0.454359549	0.539829928	0.957863932	0.965569292	0.831322177	1.715080427	1.242962171	0.794849034
Mannose	0.035563404	0.055934205	0.057690273	0.006522577	0.005504578	0.000898055	0.059606268	0.009043093	0.005543077	0.001052413	0.000808366	0.016672635	0.137710115	0.028587816	0.016680369	0.022845449	0.133726231	0.014253887
Marmesin	0.060390663	0.017841884	0.091277339	0.130406953	0.086812138	0.164019275	0.126697941	0.098185437	0.022797293	0.065263851	0.045797611	0.036862934	0.151337114	0.246514735	0.231679248	0.200038165	0.110818243	0.104461341
Matairesinol	3.947530075	3.190121405	2.252053758	1.285147501	6.25845863	1.241920868	5.817121358	7.401049895	0.666934913	4.350236674	1.768589156	2.539222073	12.14660372	5.405511486	9.465009101	9.096364541	9.152144217	15.34732027
Menadione (Vitamin K3)	1.325455812	0.800231278	0.574921322	0.473780093	0.292611333	0.202692196	1.015456724	1.099985831	0.067161373	1.199764242	0.486173586	1.330240204	0.697737301	0.667020031	1.626394592	2.436809634	1.827304861	1.544718694
Mesaconic acid	0.642057015	0.432803548	0.202646969	0.518691219	0.358278369	0.451872054	0.195296008	0.338593805	0.12966364	1.425240832	0.836319789	0.261180465	1.18876823	1.515866729	1.403207879	1.646712593	0.684747379	0.572152184
Methyl 4-methoxycinnamate	0.054747564	0.056236717	0.071881361	0.473327788	0.846598885	0.439031945	1.677932362	0.356883949	0.016798484	0.056787533	0.059038066	0.0928789	0.044801056	0.057484878	0.276168925	0.911270019	1.001006663	0.572033006
Methyl isovanillate	0.195428675	0.050087846	0.170984604	0.002058783	0.018289665	0.00471924	0.016986249	0.017381869	0.0221465	0.010909526	0.009437881	0.20689187	0.039871288	0.035188533	0.002178313	0.006636406	0.002859232	0.001992874
Methyl Jasmonate	2.370265562	0.636212589	1.028776538	2.204953101	1.553043925	3.040402931	5.645925895	4.889160125	3.100987496	2.958376141	1.208685473	2.790120348	1.776440858	2.454814835	2.395215322	4.250834791	1.935051816	1.720857829
Methyl Paraben	0.003481967	0.003737014	0.007094734	0.011772359	0.016518895	0.004978471	0.045366101	0.039173739	0.037383755	0.005280326	0.002493241	0.097328215	0.010960039	0.075134757	0.066132738	0.130854576	0.099659901	0.023069062
Methyl rosmarinate	1.714299271	1.083899675	1.088729987	0.763151513	0.652717622	0.741517087	1.166747537	1.724559628	0.407958308	3.72115342	1.355764361	1.422634688	2.730392956	2.374856013	3.06694209	2.183384837	1.897146083	0.871466675
Methyl vanillate	0.542541064	0.5653145	0.734816335	0.34325902	0.308267096	0.259203944	0.411363673	0.225857572	0.602610107	0.128309078	0.350738	0.31384649	0.438853033	0.666389518	0.755848385	0.456118969	0.209949012	0.17828948
Miserotoxin	0.012694884	0.071779299	0.040466742	0.093633695	0.035311252	0.090698735	0.245869622	0.590134394	0.013662143	0.880987213	0.204057074	0.019187702	0.419879303	0.317500676	0.589733651	0.361742312	0.294800127	0.519988672
Monobutyl phthalate	0.246184393	0.172094171	0.232960992	0.032783253	0.051690815	0.042880096	0.036254427	0.054104545	0.031296459	0.039483449	0.0487841	0.447850112	0.051968361	0.106037892	0.05798268	0.032737475	0.031215446	0.047743025
Monomethyl fumarate	0.487989905	0.216922303	0.13520204	0.070569779	0.05448798	0.054149119	0.023054535	0.025645788	0.01554296	0.035682447	0.056423819	0.093733683	0.055977457	0.035941628	0.116189373	0.049061321	0.085390251	0.0308091
Moracin M	0.045083661	0.046971275	0.053751622	0.018209962	0.020205189	0.038831483	0.0130747	0.183848611	1.70686435	0.053501448	0.022998298	0.012056197	0.043712993	0.093722892	0.003709985	0.010558903	0.009259166	0.004657113
Myricanol	0.161534257	0.131556155	0.185171227	0.00679166	0.01032975	0.001369289	0.047989831	0.852763301	0.0043325	0.464635434	0.177006352	0.384382047	0.273218036	0.047336145	0.093264127	0.135640171	0.044223173	0.243859829
Myricetin	30.34669053	22.87304542	22.19058698	1.255706496	1.0928583	0.69088361	1.333964999	5.623298751	5.308703461	3.162210449	6.838045278	23.69705244	2.217428667	2.310275383	1.855558627	1.076890262	0.816596653	3.258027742
Myricetin-3-O-xyloside	0.025721748	0.028688149	0.13602823	0.14865018	0.24139395	0.291066446	0.217521975	0.015603434	0.00011096	0.110943242	0.092383843	9.74847E-06	0.165371067	0.2476696	0.230490553	0.423600669	0.429559672	0.338392065
Myristicinaldehyde	0.037446004	0.022909879	0.044445243	0.092501667	0.218291608	0.079879523	0.632132408	0.152521083	0.068528102	0.229534577	0.20922914	0.06204473	0.682703092	0.185710621	0.17969454	0.298306127	0.537326314	0.370901792
NAE(18:2)	1.855578441	0.564789107	1.845467852	0.40848043	0.278733556	0.464717904	3.087578958	1.170721548	0.084820581	1.153382542	0.569844835	0.866498972	1.260510222	1.350507763	3.090527853	2.278764461	2.085203674	2.612451924
narcotine	0.129311395	0.252802447	0.328623289	0.004979067	0.043183149	0.006980839	0.013191988	0.097996009	0.003648782	0.042321923	0.159370006	0.128169379	0.032722339	0.047351257	0.033006908	0.065168995	0.027256495	0.064954714
Narirutin 4'-O-glucoside	0.325111479	0.313815729	1.165097295	1.853278889	2.470773233	3.766161739	14.70649253	12.27481662	0.030202086	10.74998421	6.733185747	0.562283006	7.653150493	8.924894988	11.21274082	45.62647421	10.57955091	8.388291124
N-Caffeoyl-O-methyltyramine	0.107274635	0.105589172	0.071559915	0.814516251	1.197518303	1.178898324	8.599665183	8.263355851	2.90341E-05	9.407186345	2.869758735	0.099749098	13.87632961	5.657823176	10.13389893	14.19878608	9.120792764	7.495836281
Neantine	0.099693728	0.226762133	0.101526025	0.079454619	0.026146508	0.059128391	0.217575848	0.063994262	0.000242235	0.040730176	0.069415655	0.143875762	0.334727789	0.166126059	0.31655625	0.403617564	0.250952946	0.276316081
Nicotinamide	0.279922821	0.185165466	0.243621539	0.006874772	0.010290143	0.010651993	0.007910737	0.031286097	0.028765529	0.030084762	0.021729377	0.229913085	0.029495763	0.010073018	0.013656237	0.015793422	0.00584539	0.031729265
N-Methylbenzamide	0.009890183	0.005920492	0.012764057	0.029770633	0.094588918	0.016160784	0.10634706	0.267527073	0.234076663	0.082754747	0.056995693	0.047231904	0.044447505	0.047262962	0.071144253	0.085508291	0.065623964	0.017785678
Nodakenin	0.09783999	0.144979608	0.069771499	0.009054666	0.014420068	0.013428134	0.008899473	0.039283983	0.041207756	0.04128839	0.031517452	0.053567541	0.015883112	0.014041552	0.009073078	0.01038238	0.006832158	0.016528237
Obtustyrene	1.256438583	0.788075919	0.793713663	0.01895761	0.03131877	0.046252375	0.021346576	0.123316882	0.591873618	0.08784019	0.074654482	0.858335941	0.038186866	0.022911752	0.024032634	0.022145387	0.014156837	0.082877734
Octadecanedioic acid	5.157126164	8.730771268	10.83991781	1.555968096	1.540664466	1.016777319	1.774512582	2.745461583	0.086840233	1.844742329	1.836182013	0.316100061	7.479485069	1.970467751	2.090770953	1.165495992	4.111289148	2.339483343
oleuropein	0.622264782	0.870476479	0.508709818	0.021301128	0.013013699	0.030608554	0.072559281	0.062811612	0.505312476	0.134328469	0.098770807	0.801092996	0.23254895	0.152371989	0.168811761	0.087434161	0.165475586	0.147202275
osmanthuside H	0.405412673	0.403470347	0.401545572	0.324597832	0.328537012	0.343652873	0.374136033	0.387424869	0.257194686	0.366475856	0.344991458	0.464461508	0.393525975	0.406521349	0.490356697	0.422275504	0.414459779	0.382718706
Oxysophocarpine	1.487926228	0.541421588	1.148177643	1.834547389	1.990094501	0.776799583	3.354812324	2.848229176	3.962832924	2.084626791	0.751010049	2.649681845	0.905361861	1.502486737	1.500326448	2.340499939	1.613459426	0.815235148
Palatinose (hydrate)	0.062791339	0.031800836	0.072308298	0.439613751	0.567052057	0.198447762	0.429153151	0.12699479	0.330216272	0.276835793	0.246092057	0.202084176	0.072451819	0.26389883	0.163034427	0.170108941	0.304503476	0.12818102
Pectolinarin	1.691375177	0.938337804	2.165272223	1.636248204	2.329680997	1.171557215	4.750437409	3.844579508	1.34520821	1.991911867	1.266165045	1.94929515	3.281898059	3.1564008	4.288126908	6.110459737	3.397267966	3.330135776
Perseitol	1.465668724	4.597154774	9.288713892	38.32823059	67.31922567	96.46471202	523.8105846	264.6241332	0.05191799	347.7433452	111.796926	2.209641915	827.5069928	564.1547852	484.8880686	514.5764633	601.8568662	483.7646448
Persicachrome	0.28090446	0.358903904	0.268462764	6.378992237	2.613826918	3.090586457	2.005387343	7.175410676	0.420937296	3.734170183	4.119651029	0.617339647	4.170879665	3.067141539	3.710720856	4.154049338	2.625482378	4.753285373
Phellodensin_F	9.127583233	8.165546853	11.631748	0.570574467	2.648313724	0.27854655	4.148760373	2.936008178	0.110763151	1.620096751	2.540251616	7.910831034	2.518352097	0.792375199	2.489668062	4.749962883	5.527591332	4.394502234
Phenol	0.001213777	0.00112053	0.002212336	0.000945839	0.004311939	0.000170981	0.01819136	0.012388039	0.016361361	0.014849443	0.001308832	0.009816973	0.0068547	0.00681375	0.005244495	0.020388694	0.009660313	0.002093821
phorbol_13-acetate	0.004666067	0.012150184	0.009675259	0.004669801	0.002303406	0.005470971	0.000653507	0.011225972	19.75663791	0.001763356	0.002619287	0.005114417	9.4236E-06	0.000226599	0.002796576	9.61708E-06	9.20786E-06	0.000431777
Phthalic acid	0.088767974	0.152766334	0.044359636	0.141908875	0.456751052	0.158534268	0.461851311	0.163402065	0.040757837	0.762627987	0.402360646	0.10078113	0.732879678	0.910553958	0.46188107	0.572725274	0.347711807	0.644671369
Phytosphingosine	0.000894708	0.000798492	0.003596197	0.002536946	0.010030147	0.000906889	0.071344226	0.031599463	0.05726606	0.006087515	0.007031773	0.009926584	0.008443439	0.007435108	0.016356096	0.023847614	0.027963248	0.005442919
Pinolenic acid	0.192117599	0.122463058	0.134871584	0.581069005	0.53625464	0.367616925	0.073387286	0.069179964	0.022938417	0.274094594	0.09156876	0.122102057	0.063585647	0.198341971	0.106131177	0.086149974	0.076853201	0.124968399
Pinoresinol 4-O-glucoside	0.603450302	0.547231408	0.533649671	0.089112958	0.003945431	0.406770917	0.029553974	0.502935598	9.73163E-06	0.254910126	0.251897025	0.45675776	9.4236E-06	0.029093639	0.016114821	0.197871658	0.136029163	0.011510141
Piperidine	3.7886172	5.915718382	3.75643669	0.152348651	0.303284196	0.381329498	0.727832602	20.50573269	0.092633212	14.55001013	3.766923001	3.585006899	18.83718317	11.31049689	5.534890725	3.348157587	1.021357202	13.21921137
Podorhizol_beta-D-glucoside	0.227865292	0.167812288	0.359377332	0.228549441	0.210542723	0.098656887	0.215510813	0.091897497	0.040491181	0.024179674	0.049908966	0.067097406	0.106041027	0.151356373	0.11397162	0.232827192	0.188176275	0.144335848
Poncirin	0.073073958	0.036764585	0.024266942	0.030101542	0.033311118	0.038370643	0.096577113	0.084496416	0.058617886	0.039670309	0.024643777	0.044293183	0.051362007	0.048255128	0.059322665	0.031773005	0.045386691	0.032846097
Prenyl_caffeate	0.114891328	0.148641839	0.095685279	0.031760852	0.048812551	0.057964173	0.032617828	0.264515052	0.497065298	0.25612486	0.168827175	0.05495892	0.043283102	0.028064471	0.016423657	0.028188245	0.010060809	0.032210424
Proline	0.246991432	0.172521485	0.192064614	0.007636554	8.25986E-06	0.002836468	0.003283808	0.006007408	0.053753663	0.015934507	0.028997443	0.252731361	0.024316982	0.023699471	0.019971659	0.002338413	0.006379049	0.00345743
Propionic acid	1.193787664	0.097078758	0.84479552	0.48138813	0.655579079	0.307220294	0.638381533	0.580473572	0.072251749	1.109351826	0.148924717	0.369493552	1.899825605	2.310831611	2.041413755	3.703409479	2.254709804	1.049700229
Propyl gallate	0.442616593	0.303671439	0.090971737	0.62753861	0.757289394	0.628992079	1.412624986	3.770487645	0.013986365	4.333005826	2.926109921	4.143755949	0.135244734	0.328291557	0.112202082	0.232072557	0.059627715	0.109604763
Protocatechualdehyde	0.113381676	0.165434957	0.097614144	0.182407086	1.166657382	0.854402017	6.403233156	7.151971191	0.032912986	5.813506694	1.112455763	0.061990571	2.499771633	6.754540281	6.032877438	5.444933854	3.963161003	7.711722624
Protosappanin B	0.091039849	0.026744042	0.092193979	0.026858944	0.043545031	0.02216861	0.040523812	0.016233103	0.007114023	0.020398681	0.011303695	0.051055331	0.064995967	0.05743979	0.113295636	0.090389384	0.112338756	0.043008096
PSEUDO-ANISATIN	9.86348E-06	0.001668099	0.008800837	0.518500996	0.762195272	0.503329547	0.676410842	0.585172002	9.73163E-06	0.906382157	0.811617999	9.74847E-06	1.007997748	1.068418336	0.99501681	0.804030739	0.924076438	0.953396157
Pseudolaric Acid A	1.079603888	0.724155415	1.837824283	1.080256451	0.974208493	0.462268625	0.930020473	0.318162716	0.229347249	0.076982166	0.209590345	0.288986787	0.486753835	0.713243196	0.59511271	1.177402972	0.811301	0.630788538
Pseudolaric_Acid_B	0.005156906	0.067708977	0.16505481	0.36814186	0.228026249	0.177303232	0.282413183	0.217830129	0.112455615	0.179085264	0.118785894	0.144269798	0.229070533	0.329432019	0.231589818	0.287046986	0.269140745	0.257502163
PSOROMIC_ACID	0.077939327	0.105948069	0.052369827	0.376874034	1.122596237	0.406986017	2.199297912	1.12881808	16.66123596	1.387009868	0.553524135	0.017224078	1.731706051	2.433721578	1.792412974	5.685274409	1.357089544	2.073513346
Pterostilbene	0.059082207	0.135811635	0.139700131	1.810067375	0.400084265	0.754577447	3.487939359	1.407954366	0.003948199	0.37747071	0.239097885	0.150509467	4.665035611	3.671037764	2.662555592	4.995610726	7.58189049	4.235402262
Purine	0.044110821	0.023510184	0.040882931	0.33703403	0.472437982	0.150018087	0.267156652	0.338410844	0.109876644	0.15451022	0.102457448	0.043329911	0.030189446	0.135561055	0.076871039	0.116996423	0.134809555	0.034993734
Pyrrolidine	2.685437965	2.653728173	2.311309449	1.764368128	2.134591263	1.919059361	0.952987027	2.021415677	3.598063984	1.598142159	0.689531491	0.72992695	3.229712209	4.292119745	1.241734939	2.788461102	2.257031481	2.801404871
Quercetin	0.000802826	0.107315353	0.12590889	0.098361375	0.104507977	0.10030157	0.107535117	0.225676868	0.124562399	0.123172246	0.110792779	0.126334147	0.114160951	0.125471147	0.11524438	0.121341438	0.111545957	0.112810129
Rabdosiin	0.165864119	0.128408964	0.211050594	1.19807868	0.314404574	0.682677029	1.063597469	2.562141232	0.026223511	2.136777815	3.111835616	0.147361423	1.312573681	0.977393484	0.650884238	1.165094452	1.106853688	1.995797333
Raffinose	0.025211375	0.024276285	0.017040126	0.006642419	0.008749279	0.01503421	0.005273295	0.048619066	0.321265358	0.023198006	0.017688525	0.004691025	0.006493233	0.004832725	0.001874249	0.003307037	0.001049633	0.004842893
Raloxifene	0.002379741	0.004180309	0.244672121	0.166159485	0.009314563	0.001353697	0.052975308	0.050114191	0.066650594	0.050734299	0.02078189	0.012297731	0.020797805	0.019188252	0.010951819	0.040446011	0.026179155	0.002898876
Rasfonin	0.390540216	0.518538065	0.200926298	0.095035389	0.260858403	0.173422282	1.571362136	0.437576186	0.242429009	2.186875424	0.35630024	0.167508541	3.039816821	3.254551117	2.546929815	4.342878838	1.252967887	0.790490898
Rhapontigenin	0.100102369	0.026258596	0.146374955	0.001833565	0.026259006	0.010335562	0.049361511	0.065813811	0.101150301	0.01595539	0.007810733	0.029454183	0.046359331	0.067631177	0.023974411	0.037907577	0.048009534	0.025892264
Rhododendrin	0.022247653	0.006067767	0.015575013	0.004138281	0.001076535	0.023716346	0.006990079	0.093767567	0.000363041	0.200087053	0.133953236	0.02267432	0.359286782	0.376013941	0.226389784	0.046201242	0.03675555	0.055083787
Ribitol	0.021650927	0.01001882	0.042217225	0.025761496	0.032662146	0.024859379	0.096334693	0.041482972	0.000849595	0.037780619	0.06039206	0.009727011	0.049800196	0.081850788	0.011454865	0.100736122	0.190650513	0.187350333
ROBUSTIC ACID	0.536552821	0.201617645	0.970589744	0.104931357	0.251476053	0.075602967	0.329295802	0.106389205	0.093683154	0.057425691	0.08343827	0.750017579	1.173216873	1.396958022	1.24184993	2.050226869	1.926223885	1.55048208
Rosmarinine	31.84226319	19.66596777	37.75745583	24.00689892	31.99535738	15.73791439	37.29908087	32.50057745	9.424711711	30.40357107	20.54161207	25.43563947	52.38485345	52.2479919	46.08413073	84.72063425	61.73783585	39.72096631
Samidin	0.101972412	0.039419462	0.106309706	0.474825066	0.262994431	0.239965309	0.088337886	0.066492291	0.038187819	0.108214848	0.088370699	0.078128585	0.162272247	0.265003554	0.156268012	0.109856401	0.178037895	0.076189934
Sarcosine	0.476408374	0.148675049	0.048708183	0.00511484	0.003584344	0.187443258	0.186234165	0.047776833	0.065229273	0.718276116	0.052756813	0.036332539	12.63399578	10.51583495	6.753534115	2.224281534	0.900138832	8.722128327
schisandrin B	0.134769702	0.02361619	0.096158037	0.457794014	0.78227022	0.251689077	1.098581555	1.348476577	2.074417033	0.816333022	0.354807635	0.082637406	0.171466327	0.334786861	0.310373376	0.484813448	0.295481459	0.132198842
Schizotenuin A	0.276963524	0.119071001	0.182631926	0.45339304	0.752823634	0.32894824	3.451213459	1.039690327	0.09441141	0.616487162	0.499370657	0.431769425	3.310427954	0.713980459	1.012264168	3.019570083	2.625924115	1.730658021
Shanzhiside	0.016195401	0.018105397	0.015446817	0.010746067	0.010489756	0.010987731	0.013463417	0.013884842	0.059810532	0.011864252	0.012285761	0.013488696	0.01336077	0.016578228	0.014209011	0.01482265	0.011751329	0.010994887
Sinapyl alcohol	0.718665861	0.453004704	1.265246983	1.233594399	0.879505234	0.506501682	1.278836495	0.324907912	0.154363159	0.332552425	0.484659357	1.320003005	1.899922775	1.980347703	1.493982205	2.482106108	1.188129839	1.455841256
skimmin	0.069163459	0.922804662	0.116060964	1.207948793	2.588569854	0.370911028	6.598556477	7.768831554	5.710772254	0.824775356	0.663347352	0.245978614	0.257312175	0.447748752	0.483075202	1.297009698	0.679578797	0.150589146
Sodium 3-(3,4-dihydroxyphenyl)-2-hydroxypropanoate	0.01803488	0.106370459	0.012205892	0.209774323	0.216268808	0.212723083	0.660383158	0.286940457	2.90341E-05	1.472016129	0.988272794	0.013714543	1.349389413	0.678733051	1.054212708	1.952671123	0.800569107	1.253928109
Sorbose	0.163735289	0.129636227	0.220950565	0.516104093	1.103785897	0.226742318	1.358190743	4.381209463	3.585114427	0.933152642	0.456568674	0.379992834	0.749295834	1.10029581	1.024338641	1.184833312	1.159646037	0.240300608
Soularubinone	0.001809206	0.008610335	0.014330477	0.045074743	0.042730421	0.048482366	0.154250752	0.238595639	0.097455085	0.215616585	0.07875335	0.011624399	0.168046911	0.093229637	0.16154284	0.183235032	0.160629326	0.163648534
Stachydrine	0.040461019	0.042786801	0.024630408	0.039590701	0.028928812	0.026745718	0.022001471	0.099328153	2.544984562	0.057560946	0.037818415	0.04465663	0.022109663	0.023643807	0.022400295	0.016605784	0.01702995	0.017081485
Succinic_anhydride	0.00792085	0.004231183	0.002929741	0.017664296	0.08643655	0.018996955	0.105406626	0.170362012	0.206231295	0.122012496	0.095179155	0.00876337	0.029582336	0.044259709	0.024852781	0.024413017	0.015235293	0.015334396
Sucrose	1.533277998	0.839048216	0.529663545	1.153232296	0.745847661	0.731087617	0.488459245	0.634668437	0.20560572	2.331661531	1.502238431	0.522878523	2.91134704	3.44200131	2.208921422	3.422671915	1.680649283	1.471675051
Tagatose	0.033664363	0.008783175	0.049017357	0.001522895	0.033631759	0.009602648	0.078495847	0.121600724	0.166808038	0.035097289	0.033585236	0.042686523	0.042949562	0.04962809	0.023118683	0.040543688	0.038655881	0.031387169
Tanegoside (Not validated)	1.508117188	1.202112465	2.15477951	0.304062985	0.059673245	0.067193701	0.647203424	1.130135359	0.000150588	0.02637118	0.002462054	0.176622148	0.414548803	0.119566904	0.046429191	0.119194478	0.398691618	0.043710968
Terephthalic-Acid	4.192321989	1.346984648	2.667281839	0.266102272	0.413220151	0.217494794	0.888190652	1.726193411	1.440201642	1.556701319	0.238653488	1.291884723	1.448404036	1.763519196	1.173757907	3.5657723	0.955339388	2.922351417
Tetrahydro-2,5-bis(4-hydroxy-3,5-dimethoxyphenyl)-3,4-furandimethanol	0.12786242	0.08847476	0.097925361	0.044860545	0.010075426	0.021011362	0.019984852	0.026692527	0.002014415	0.037373178	0.026209024	0.142466342	0.080975055	0.070587534	0.143154545	0.047391693	0.069534506	0.049099914
Thapsigargin	7.786704732	5.543505017	7.785392879	1.240136687	0.787730642	0.240866624	2.36090211	0.931584961	0.351856067	0.100348995	0.378618077	0.403954724	1.463004315	2.104970566	1.644568025	7.327764347	2.847896146	1.187111948
Thiamine	4.868778024	4.105833156	2.162722239	2.435394117	0.712950286	2.017388674	3.669428117	1.080119932	0.013070131	2.329542952	0.349194905	1.549359407	3.891296022	7.197241905	3.997747477	4.187991076	4.017855037	2.276711139
Thymyl_acetate	0.004045385	0.03680596	0.132221514	0.361662504	0.161883686	0.162569957	0.09022324	0.014207437	0.007712731	0.027959998	0.063105546	0.086785551	0.090124148	0.18349288	0.040953396	0.081951488	0.097070396	0.120042646
Toxol	0.272187619	0.237887114	0.209352146	0.163780144	0.158742774	0.195532756	0.179873408	0.188656191	0.167506957	0.10185175	0.046783086	0.112090208	0.149362523	0.199061732	0.177215626	0.146949784	0.206284026	0.114997394
Tracheloside	0.128913544	0.155960445	0.120421828	0.087942866	0.1693339	0.104349728	0.553329816	0.132415353	0.033805867	0.043570669	0.058515741	0.173276049	0.155933704	0.160753995	0.106516455	0.428675136	0.310566217	0.349768732
Trehalose	3.446994681	3.387539711	3.17833851	0.028895415	0.047783692	0.050152779	0.111161667	0.033306501	2.90341E-05	0.19769681	0.132832352	5.154491059	0.074659227	0.239745108	0.076628763	0.190048406	0.102826978	0.020891216
Tricin	0.825353892	0.392911346	0.722631158	4.188797266	2.372927478	2.404219009	1.782171592	2.346856827	0.522970971	0.680550687	3.521864392	2.478863281	3.43737468	6.881152879	3.083105771	1.59999577	0.777229858	0.533600289
TRIPTOLIDE	0.027770268	0.024560437	0.020889439	0.000877202	0.003491322	0.000724384	0.021489697	0.049002526	2.90341E-05	0.045295714	0.026607664	0.017064142	0.0065186	0.006333123	0.023112719	0.018854335	0.029768883	0.020639706
Triptophenolide	0.072434782	0.037258136	0.035872048	0.701047811	0.399554994	0.284659579	5.328610558	4.742511782	0.010307121	0.941720958	0.760673132	0.031165532	1.975558799	1.865070345	0.737113481	2.969111809	1.577269173	2.639221277
Tryptophan	1.363917102	0.718917967	0.576317652	1.185174016	1.54461776	0.576914391	2.97846947	1.128890012	0.102508565	3.146480161	2.298100682	0.130961772	9.111174402	4.408648582	4.032152558	3.707633174	2.386662096	6.378543883
Tuberonic acid	1.73661474	1.341859337	1.046197402	0.353708789	0.35358225	0.345986364	1.317157558	0.368196886	0.008176046	1.783826067	0.770151183	0.020968766	1.353610526	1.955841404	1.839107816	1.254948538	0.979099995	1.607901248
Tyrosine	3.430943872	2.171755195	3.409695062	2.458291415	3.72499807	0.786707839	10.94476232	0.952132697	0.01768993	1.382700607	1.170390441	0.947613546	5.448401617	5.275546612	7.170564687	15.94164171	7.591749207	4.804216278
Uracil	2.029833842	0.645282915	0.82629683	0.298274301	0.028563299	0.718028538	0.285925725	1.675376042	0.004249083	2.603600921	1.630739646	1.340205332	4.942157665	3.532167679	3.794765554	0.96897005	1.682280293	0.776873746
Uridine	0.475281691	1.562491071	0.272604254	0.083468572	0.03289096	0.123778667	0.110676202	0.183568735	9.73163E-06	0.587353855	0.175832279	0.526197682	0.958362513	0.812110014	0.595574614	0.613422147	0.31631374	0.70804743
Usnic acid	0.020642632	0.050247931	0.066383718	0.499497062	0.221602254	0.320975445	0.682997418	0.125094476	0.000493307	0.133083014	0.079250518	0.045067893	1.004563436	0.804577842	0.645690182	1.550829655	2.856147141	1.768605211
Valine	0.015518534	1.187689041	0.012249817	2.088571613	1.733723725	2.444567394	7.494902862	1.411690813	0.295790041	1.019127586	0.286049148	2.922010166	9.348905188	12.06364657	5.680134372	4.157785199	6.867013196	0.304387917
Vanillic acid	0.697471145	0.565190764	0.318201476	1.015665493	1.234206894	0.912148114	5.224969825	0.89806895	0.090669838	0.876518799	0.623190552	0.53292185	1.545564122	1.202919502	1.33547506	5.641745211	2.044465099	2.090943777
Vanillin	0.004008104	0.005933807	0.003207037	0.005621614	0.004690208	0.003328243	0.013819928	0.039929768	2.996065825	0.013865237	0.010267899	0.009196425	0.035464026	0.022983754	0.028534016	0.018643919	0.026604448	0.010836361
Veratric acid	0.011463504	0.020878152	0.004815438	0.606869262	1.955288547	1.260452856	7.800619846	4.127139392	0.008883921	6.185326597	0.675743813	0.029270531	8.679733592	4.25176109	6.560823814	17.89968407	2.607639463	7.440296319
Verbenalin	0.133802006	0.153100738	0.222761642	0.006476867	0.00995949	0.013972578	0.030148323	1.572127153	9.73163E-06	0.571856009	0.093805526	0.169963904	0.723810467	0.35196705	0.439898349	0.236553333	0.07893074	1.049929578
Visamminol	4.15845E-05	0.009450306	3.52728E-05	0.340890084	1.899943937	0.470010624	6.872871738	0.524009002	2.90341E-05	4.378378377	1.395113818	3.07551E-05	4.934985574	5.529708183	6.800125752	4.874830656	2.029296947	3.540317345
Vulpinic Acid	0.775652169	0.587521087	0.353409131	0.034870073	0.073740591	0.15295451	0.102043106	0.131082327	0.099855341	0.069268841	0.138709466	0.979332197	0.1792355	0.073034468	0.20971925	0.272246291	0.275209108	0.347312886
Xanthosine	0.163680166	0.308437794	0.432852867	0.227355113	0.459262074	0.221650882	0.603999653	0.506509581	0.172571962	0.228843549	0.247281384	0.194337952	0.373979662	0.360457469	0.427587916	0.464954856	1.203703631	0.299328678
Xylitol	0.095155951	0.07314652	0.110749608	0.007472822	0.018991808	0.004828953	0.025617136	0.236517774	0.004933082	6.14172E-05	0.026227409	0.009699449	0.038948756	0.033674019	0.037933226	0.030508229	0.002831695	0.042274038
Xylose	4.15845E-05	0.144559005	0.004077283	4.763100935	35.47333793	7.828246745	71.88259567	9.318634993	2.90341E-05	22.25659999	30.66301611	0.000552499	147.4061677	178.3310262	134.1170328	158.4921817	29.99709615	137.4877263
��,��-Dimethylacrylalkannin	0.412662778	0.657797111	0.590334602	15.40430085	49.718695	20.34810283	155.508303	111.8016577	0.107835813	68.95351636	45.07819108	0.490745272	76.42073877	69.62533327	70.55390305	135.5567028	72.98090283	71.10955456
